# Supplementary material for: High-throughput proteome integral solubility alteration assay for low cell input using One-Tip
Source: Commun Chem. 2025 Sep 26;8:282. doi: 10.1038/s42004-025-01670-4 (PMC12474936; doi:10.1038/s42004-025-01670-4)
Supplement: Supplementary file 4 — Supplementary Data 1 [file 42004_2025_1670_MOESM4_ESM.xlsx]

## Sheet: Figure1B
Identifier	Average Value	R.Replicate
10µM STS 1.0% DDM	6400	4
10µM STS 0.6% DDM	6479	4
10µM STS 0.2% DDM	6478	4
10µM STS PBS	5507	4
DMSO 1.0% DDM	6560	4
DMSO 0.6% DDM	6518	4
DMSO 0.2% DDM	6482	4
DMSO PBS	5244	4

## Sheet: Figure1C
Identifier	Average Value	R.Replicate
10µM STS 1.0% DDM	115803	4
10µM STS 0.6% DDM	119085	4
10µM STS 0.2% DDM	119652	4
10µM STS PBS	93843	4
DMSO 1.0% DDM	121720	4
DMSO 0.6% DDM	119332	4
DMSO 0.2% DDM	119998	4
DMSO PBS	89815	4

## Sheet: Figure 2A
Condition	CV
df_10uM_1DDM	0.348075
df_10uM_1DDM	0.115197
df_10uM_1DDM	0.188377
df_10uM_1DDM	0.238464
df_10uM_1DDM	0.270429
df_10uM_1DDM	0.514107
df_10uM_1DDM	0.170405
df_10uM_1DDM	0.212265
df_10uM_1DDM	0.336756
df_10uM_1DDM	0.124527
df_10uM_1DDM	0.0624464
df_10uM_1DDM	0.146111
df_10uM_1DDM	0.137376
df_10uM_1DDM	0.0710457
df_10uM_1DDM	0.198692
df_10uM_1DDM	0.191275
df_10uM_1DDM	0.136262
df_10uM_1DDM	0.138827
df_10uM_1DDM	0.388982
df_10uM_1DDM	0.1799
df_10uM_1DDM	0.46882
df_10uM_1DDM	0.20807
df_10uM_1DDM	0.301158
df_10uM_1DDM	0.380468
df_10uM_1DDM	0.136635
df_10uM_1DDM	0.143756
df_10uM_1DDM	0.147299
df_10uM_1DDM	0.262204
df_10uM_1DDM	0.146828
df_10uM_1DDM	0.186603
df_10uM_1DDM	0.20136
df_10uM_1DDM	0.133939
df_10uM_1DDM	0.14345
df_10uM_1DDM	0.091501
df_10uM_1DDM	0.29437
df_10uM_1DDM	0.237403
df_10uM_1DDM	0.364045
df_10uM_1DDM	0.191708
df_10uM_1DDM	0.474426
df_10uM_1DDM	0.110031
df_10uM_1DDM	0.185098
df_10uM_1DDM	0.29723
df_10uM_1DDM	0.291226
df_10uM_1DDM	0.0782036
df_10uM_1DDM	0.209616
df_10uM_1DDM	0.366611
df_10uM_1DDM	0.784662
df_10uM_1DDM	0.405079
df_10uM_1DDM	0.209588
df_10uM_1DDM	0.259849
df_10uM_1DDM	0.117541
df_10uM_1DDM	0.232338
df_10uM_1DDM	0.136273
df_10uM_1DDM	0.144029
df_10uM_1DDM	0.478642
df_10uM_1DDM	0.136866
df_10uM_1DDM	0.437221
df_10uM_1DDM	0.0585039
df_10uM_1DDM	0.396301
df_10uM_1DDM	0.0833994
df_10uM_1DDM	0.130109
df_10uM_1DDM	0.199564
df_10uM_1DDM	0.417411
df_10uM_1DDM	0.0979526
df_10uM_1DDM	0.0703682
df_10uM_1DDM	0.134036
df_10uM_1DDM	0.15207
df_10uM_1DDM	0.127682
df_10uM_1DDM	0.0382341
df_10uM_1DDM	0.0997294
df_10uM_1DDM	0.37111
df_10uM_1DDM	0.426761
df_10uM_1DDM	0.198694
df_10uM_1DDM	0.084801
df_10uM_1DDM	0.14412
df_10uM_1DDM	0.0913855
df_10uM_1DDM	0.409084
df_10uM_1DDM	0.539325
df_10uM_1DDM	0.149327
df_10uM_1DDM	0.246455
df_10uM_1DDM	0.0670773
df_10uM_1DDM	0.114211
df_10uM_1DDM	0.133557
df_10uM_1DDM	0.0663915
df_10uM_1DDM	0.0930575
df_10uM_1DDM	0.147519
df_10uM_1DDM	0.101169
df_10uM_1DDM	0.109447
df_10uM_1DDM	0.314318
df_10uM_1DDM	0.182988
df_10uM_1DDM	0.25783
df_10uM_1DDM	0.0655546
df_10uM_1DDM	0.420617
df_10uM_1DDM	0.180619
df_10uM_1DDM	0.236033
df_10uM_1DDM	0.156612
df_10uM_1DDM	0.192107
df_10uM_1DDM	0.183114
df_10uM_1DDM	0.761657
df_10uM_1DDM	0.204832
df_10uM_1DDM	0.112808
df_10uM_1DDM	0.147719
df_10uM_1DDM	0.127863
df_10uM_1DDM	0.0656027
df_10uM_1DDM	0.0650581
df_10uM_1DDM	0.0943955
df_10uM_1DDM	0.216536
df_10uM_1DDM	0.0515065
df_10uM_1DDM	0.626774
df_10uM_1DDM	0.102779
df_10uM_1DDM	0.136378
df_10uM_1DDM	0.2133
df_10uM_1DDM	0.0872391
df_10uM_1DDM	0.114448
df_10uM_1DDM	0.131675
df_10uM_1DDM	0.618586
df_10uM_1DDM	0.280142
df_10uM_1DDM	0.466823
df_10uM_1DDM	0.269156
df_10uM_1DDM	0.0942795
df_10uM_1DDM	0.141917
df_10uM_1DDM	0.192545
df_10uM_1DDM	1.10003
df_10uM_1DDM	0.1931
df_10uM_1DDM	0.145329
df_10uM_1DDM	0.340413
df_10uM_1DDM	0.628458
df_10uM_1DDM	0.10754
df_10uM_1DDM	0.231774
df_10uM_1DDM	0.204857
df_10uM_1DDM	0.162102
df_10uM_1DDM	0.19631
df_10uM_1DDM	0.716496
df_10uM_1DDM	0.124392
df_10uM_1DDM	0.0339021
df_10uM_1DDM	0.170646
df_10uM_1DDM	0.127228
df_10uM_1DDM	0.367594
df_10uM_1DDM	0.186637
df_10uM_1DDM	0.305219
df_10uM_1DDM	0.0919001
df_10uM_1DDM	0.369897
df_10uM_1DDM	0.179918
df_10uM_1DDM	0.165431
df_10uM_1DDM	0.162338
df_10uM_1DDM	0.286342
df_10uM_1DDM	0.0868527
df_10uM_1DDM	0.255078
df_10uM_1DDM	0.16187
df_10uM_1DDM	0.187551
df_10uM_1DDM	0.154526
df_10uM_1DDM	0.159222
df_10uM_1DDM	0.162464
df_10uM_1DDM	0.062691
df_10uM_1DDM	0.193807
df_10uM_1DDM	0.177274
df_10uM_1DDM	0.11464
df_10uM_1DDM	0.125201
df_10uM_1DDM	0.155253
df_10uM_1DDM	0.34389
df_10uM_1DDM	0.103462
df_10uM_1DDM	0.144294
df_10uM_1DDM	0.103367
df_10uM_1DDM	0.133207
df_10uM_1DDM	0.0704558
df_10uM_1DDM	0.13993
df_10uM_1DDM	0.12628
df_10uM_1DDM	0.272869
df_10uM_1DDM	0.227955
df_10uM_1DDM	0.114097
df_10uM_1DDM	0.197781
df_10uM_1DDM	0.2119
df_10uM_1DDM	0.642237
df_10uM_1DDM	0.114244
df_10uM_1DDM	0.37094
df_10uM_1DDM	0.628057
df_10uM_1DDM	0.0706006
df_10uM_1DDM	0.1542
df_10uM_1DDM	0.0574671
df_10uM_1DDM	0.0796369
df_10uM_1DDM	0.201117
df_10uM_1DDM	0.241279
df_10uM_1DDM	0.105072
df_10uM_1DDM	0.0872525
df_10uM_1DDM	0.29529
df_10uM_1DDM	0.0719874
df_10uM_1DDM	0.0577641
df_10uM_1DDM	0.252136
df_10uM_1DDM	0.601232
df_10uM_1DDM	0.0933825
df_10uM_1DDM	0.150128
df_10uM_1DDM	0.229061
df_10uM_1DDM	0.365601
df_10uM_1DDM	0.19508
df_10uM_1DDM	0.0899366
df_10uM_1DDM	0.213852
df_10uM_1DDM	0.177423
df_10uM_1DDM	0.238851
df_10uM_1DDM	0.536289
df_10uM_1DDM	0.157958
df_10uM_1DDM	0.169645
df_10uM_1DDM	0.11922
df_10uM_1DDM	0.140542
df_10uM_1DDM	0.023343
df_10uM_1DDM	0.200817
df_10uM_1DDM	0.163123
df_10uM_1DDM	0.429449
df_10uM_1DDM	0.0800613
df_10uM_1DDM	0.373197
df_10uM_1DDM	0.242087
df_10uM_1DDM	0.206805
df_10uM_1DDM	0.225389
df_10uM_1DDM	0.128463
df_10uM_1DDM	0.0901184
df_10uM_1DDM	0.13132
df_10uM_1DDM	0.181951
df_10uM_1DDM	0.0850708
df_10uM_1DDM	0.096488
df_10uM_1DDM	0.191388
df_10uM_1DDM	0.423063
df_10uM_1DDM	0.29674
df_10uM_1DDM	0.285123
df_10uM_1DDM	0.146436
df_10uM_1DDM	0.0630957
df_10uM_1DDM	0.21824
df_10uM_1DDM	0.201666
df_10uM_1DDM	0.414255
df_10uM_1DDM	0.190186
df_10uM_1DDM	0.105116
df_10uM_1DDM	0.214706
df_10uM_1DDM	0.0957055
df_10uM_1DDM	0.127152
df_10uM_1DDM	0.0975961
df_10uM_1DDM	0.191395
df_10uM_1DDM	0.058707
df_10uM_1DDM	0.153869
df_10uM_1DDM	0.184158
df_10uM_1DDM	0.157125
df_10uM_1DDM	0.110373
df_10uM_1DDM	0.304422
df_10uM_1DDM	0.31962
df_10uM_1DDM	0.235384
df_10uM_1DDM	0.17395
df_10uM_1DDM	0.111884
df_10uM_1DDM	0.217161
df_10uM_1DDM	0.173554
df_10uM_1DDM	0.53795
df_10uM_1DDM	0.0558551
df_10uM_1DDM	0.149385
df_10uM_1DDM	0.16183
df_10uM_1DDM	0.142119
df_10uM_1DDM	0.205779
df_10uM_1DDM	0.0780721
df_10uM_1DDM	0.116127
df_10uM_1DDM	0.112541
df_10uM_1DDM	0.165935
df_10uM_1DDM	0.024994
df_10uM_1DDM	0.0972469
df_10uM_1DDM	0.0642872
df_10uM_1DDM	0.116737
df_10uM_1DDM	0.112481
df_10uM_1DDM	0.304052
df_10uM_1DDM	0.0448364
df_10uM_1DDM	0.157464
df_10uM_1DDM	0.199524
df_10uM_1DDM	0.144866
df_10uM_1DDM	0.13777
df_10uM_1DDM	0.1021
df_10uM_1DDM	0.157956
df_10uM_1DDM	0.411688
df_10uM_1DDM	0.0752223
df_10uM_1DDM	0.101207
df_10uM_1DDM	0.76056
df_10uM_1DDM	0.136333
df_10uM_1DDM	0.325574
df_10uM_1DDM	0.0799307
df_10uM_1DDM	0.244521
df_10uM_1DDM	0.183989
df_10uM_1DDM	0.0366873
df_10uM_1DDM	0.0733466
df_10uM_1DDM	0.115484
df_10uM_1DDM	0.177165
df_10uM_1DDM	0.596501
df_10uM_1DDM	0.0784732
df_10uM_1DDM	0.329414
df_10uM_1DDM	0.363109
df_10uM_1DDM	0.0945064
df_10uM_1DDM	0.307767
df_10uM_1DDM	0.203293
df_10uM_1DDM	0.198235
df_10uM_1DDM	0.0630598
df_10uM_1DDM	0.105836
df_10uM_1DDM	0.157747
df_10uM_1DDM	0.458939
df_10uM_1DDM	0.302261
df_10uM_1DDM	0.202614
df_10uM_1DDM	0.0923556
df_10uM_1DDM	0.161867
df_10uM_1DDM	0.195009
df_10uM_1DDM	0.180106
df_10uM_1DDM	0.331738
df_10uM_1DDM	0.180821
df_10uM_1DDM	0.302167
df_10uM_1DDM	0.138284
df_10uM_1DDM	0.446646
df_10uM_1DDM	0.112298
df_10uM_1DDM	0.0861313
df_10uM_1DDM	0.262606
df_10uM_1DDM	0.212099
df_10uM_1DDM	0.238349
df_10uM_1DDM	0.340428
df_10uM_1DDM	0.17282
df_10uM_1DDM	0.291889
df_10uM_1DDM	0.122434
df_10uM_1DDM	0.125148
df_10uM_1DDM	0.17931
df_10uM_1DDM	0.0755285
df_10uM_1DDM	0.102015
df_10uM_1DDM	0.07724
df_10uM_1DDM	0.237288
df_10uM_1DDM	0.138956
df_10uM_1DDM	0.286251
df_10uM_1DDM	0.150461
df_10uM_1DDM	0.120027
df_10uM_1DDM	0.204609
df_10uM_1DDM	0.159522
df_10uM_1DDM	0.143906
df_10uM_1DDM	0.111924
df_10uM_1DDM	0.158033
df_10uM_1DDM	0.0715273
df_10uM_1DDM	0.156283
df_10uM_1DDM	0.132843
df_10uM_1DDM	0.0633832
df_10uM_1DDM	0.0925408
df_10uM_1DDM	0.198251
df_10uM_1DDM	0.0643781
df_10uM_1DDM	0.636127
df_10uM_1DDM	0.267226
df_10uM_1DDM	0.190839
df_10uM_1DDM	0.11421
df_10uM_1DDM	0.121678
df_10uM_1DDM	0.203213
df_10uM_1DDM	0.097607
df_10uM_1DDM	0.202444
df_10uM_1DDM	0.227709
df_10uM_1DDM	0.132926
df_10uM_1DDM	0.106278
df_10uM_1DDM	0.127625
df_10uM_1DDM	0.0729276
df_10uM_1DDM	0.0793149
df_10uM_1DDM	0.0866225
df_10uM_1DDM	0.29294
df_10uM_1DDM	0.158994
df_10uM_1DDM	0.165065
df_10uM_1DDM	0.239841
df_10uM_1DDM	0.0963312
df_10uM_1DDM	0.136341
df_10uM_1DDM	0.15973
df_10uM_1DDM	0.126896
df_10uM_1DDM	0.160123
df_10uM_1DDM	0.0999019
df_10uM_1DDM	0.0755841
df_10uM_1DDM	0.0978273
df_10uM_1DDM	0.343848
df_10uM_1DDM	0.104844
df_10uM_1DDM	0.209198
df_10uM_1DDM	0.184189
df_10uM_1DDM	0.162888
df_10uM_1DDM	0.066722
df_10uM_1DDM	0.326397
df_10uM_1DDM	0.160979
df_10uM_1DDM	0.35149
df_10uM_1DDM	0.186356
df_10uM_1DDM	0.152378
df_10uM_1DDM	0.902972
df_10uM_1DDM	0.0894151
df_10uM_1DDM	0.0860806
df_10uM_1DDM	0.15749
df_10uM_1DDM	0.106808
df_10uM_1DDM	0.137206
df_10uM_1DDM	0.176059
df_10uM_1DDM	0.427003
df_10uM_1DDM	0.389067
df_10uM_1DDM	0.0717504
df_10uM_1DDM	0.124055
df_10uM_1DDM	0.123752
df_10uM_1DDM	0.126674
df_10uM_1DDM	0.0803403
df_10uM_1DDM	0.0403885
df_10uM_1DDM	0.0657903
df_10uM_1DDM	0.083232
df_10uM_1DDM	0.0903277
df_10uM_1DDM	0.107857
df_10uM_1DDM	0.175706
df_10uM_1DDM	0.143838
df_10uM_1DDM	0.313421
df_10uM_1DDM	0.199344
df_10uM_1DDM	0.13054
df_10uM_1DDM	0.232322
df_10uM_1DDM	0.173226
df_10uM_1DDM	0.0979898
df_10uM_1DDM	0.112538
df_10uM_1DDM	0.189148
df_10uM_1DDM	0.0776293
df_10uM_1DDM	0.137203
df_10uM_1DDM	0.294983
df_10uM_1DDM	0.0883589
df_10uM_1DDM	0.0687192
df_10uM_1DDM	0.0264386
df_10uM_1DDM	0.237718
df_10uM_1DDM	0.152231
df_10uM_1DDM	0.152807
df_10uM_1DDM	0.116397
df_10uM_1DDM	0.0737475
df_10uM_1DDM	0.312285
df_10uM_1DDM	0.103266
df_10uM_1DDM	0.0677571
df_10uM_1DDM	0.0950734
df_10uM_1DDM	0.0921866
df_10uM_1DDM	0.286923
df_10uM_1DDM	0.310666
df_10uM_1DDM	0.198495
df_10uM_1DDM	0.163489
df_10uM_1DDM	0.0882045
df_10uM_1DDM	0.150161
df_10uM_1DDM	0.19845
df_10uM_1DDM	0.142363
df_10uM_1DDM	0.0607437
df_10uM_1DDM	0.257437
df_10uM_1DDM	0.0886992
df_10uM_1DDM	0.237682
df_10uM_1DDM	0.135277
df_10uM_1DDM	0.127158
df_10uM_1DDM	0.142606
df_10uM_1DDM	0.0688014
df_10uM_1DDM	0.0677853
df_10uM_1DDM	0.153517
df_10uM_1DDM	0.130786
df_10uM_1DDM	0.141821
df_10uM_1DDM	0.205555
df_10uM_1DDM	0.263586
df_10uM_1DDM	0.228861
df_10uM_1DDM	0.515945
df_10uM_1DDM	0.232874
df_10uM_1DDM	0.147053
df_10uM_1DDM	0.286571
df_10uM_1DDM	0.161907
df_10uM_1DDM	0.0624468
df_10uM_1DDM	0.0284389
df_10uM_1DDM	0.124778
df_10uM_1DDM	0.189256
df_10uM_1DDM	0.0859683
df_10uM_1DDM	0.0593359
df_10uM_1DDM	0.466081
df_10uM_1DDM	0.185059
df_10uM_1DDM	0.334191
df_10uM_1DDM	0.0637144
df_10uM_1DDM	0.230823
df_10uM_1DDM	0.151194
df_10uM_1DDM	0.127056
df_10uM_1DDM	0.212552
df_10uM_1DDM	0.297317
df_10uM_1DDM	0.330165
df_10uM_1DDM	0.220977
df_10uM_1DDM	0.108195
df_10uM_1DDM	0.257782
df_10uM_1DDM	0.44114
df_10uM_1DDM	0.0709556
df_10uM_1DDM	0.080073
df_10uM_1DDM	0.138195
df_10uM_1DDM	0.092444
df_10uM_1DDM	0.15185
df_10uM_1DDM	0.132188
df_10uM_1DDM	0.0992946
df_10uM_1DDM	0.171003
df_10uM_1DDM	0.0947123
df_10uM_1DDM	0.126286
df_10uM_1DDM	0.0302836
df_10uM_1DDM	0.111559
df_10uM_1DDM	0.290397
df_10uM_1DDM	0.116146
df_10uM_1DDM	0.208237
df_10uM_1DDM	0.0811854
df_10uM_1DDM	0.182691
df_10uM_1DDM	0.377897
df_10uM_1DDM	0.110684
df_10uM_1DDM	0.148394
df_10uM_1DDM	0.123347
df_10uM_1DDM	0.245703
df_10uM_1DDM	0.136249
df_10uM_1DDM	0.0697584
df_10uM_1DDM	0.165274
df_10uM_1DDM	0.0515902
df_10uM_1DDM	0.134975
df_10uM_1DDM	0.279456
df_10uM_1DDM	0.266432
df_10uM_1DDM	0.470095
df_10uM_1DDM	0.116481
df_10uM_1DDM	0.191928
df_10uM_1DDM	0.134983
df_10uM_1DDM	0.477158
df_10uM_1DDM	0.0792637
df_10uM_1DDM	0.141432
df_10uM_1DDM	0.319808
df_10uM_1DDM	0.114891
df_10uM_1DDM	0.149997
df_10uM_1DDM	0.281816
df_10uM_1DDM	0.33802
df_10uM_1DDM	0.16964
df_10uM_1DDM	0.133845
df_10uM_1DDM	0.301014
df_10uM_1DDM	0.173944
df_10uM_1DDM	0.205896
df_10uM_1DDM	0.155193
df_10uM_1DDM	0.136391
df_10uM_1DDM	0.152544
df_10uM_1DDM	0.299678
df_10uM_1DDM	0.190917
df_10uM_1DDM	0.106439
df_10uM_1DDM	0.16641
df_10uM_1DDM	0.174811
df_10uM_1DDM	0.234204
df_10uM_1DDM	0.22243
df_10uM_1DDM	0.132185
df_10uM_1DDM	0.21311
df_10uM_1DDM	0.0929828
df_10uM_1DDM	0.100225
df_10uM_1DDM	0.095783
df_10uM_1DDM	0.183981
df_10uM_1DDM	0.0975545
df_10uM_1DDM	0.0807051
df_10uM_1DDM	0.138028
df_10uM_1DDM	0.25653
df_10uM_1DDM	0.388997
df_10uM_1DDM	0.100795
df_10uM_1DDM	0.0757676
df_10uM_1DDM	0.094341
df_10uM_1DDM	0.128076
df_10uM_1DDM	0.199487
df_10uM_1DDM	0.215366
df_10uM_1DDM	0.123089
df_10uM_1DDM	0.297688
df_10uM_1DDM	0.122164
df_10uM_1DDM	0.119857
df_10uM_1DDM	0.118166
df_10uM_1DDM	0.12609
df_10uM_1DDM	0.125764
df_10uM_1DDM	0.431193
df_10uM_1DDM	0.0722548
df_10uM_1DDM	0.14469
df_10uM_1DDM	0.277381
df_10uM_1DDM	0.126035
df_10uM_1DDM	0.0918264
df_10uM_1DDM	0.229003
df_10uM_1DDM	0.0838566
df_10uM_1DDM	0.143823
df_10uM_1DDM	0.121029
df_10uM_1DDM	0.322859
df_10uM_1DDM	0.185816
df_10uM_1DDM	0.273025
df_10uM_1DDM	0.118529
df_10uM_1DDM	0.479567
df_10uM_1DDM	0.10626
df_10uM_1DDM	0.127584
df_10uM_1DDM	0.319398
df_10uM_1DDM	0.547968
df_10uM_1DDM	0.104173
df_10uM_1DDM	0.42005
df_10uM_1DDM	0.107953
df_10uM_1DDM	0.11636
df_10uM_1DDM	0.186692
df_10uM_1DDM	0.412848
df_10uM_1DDM	0.260776
df_10uM_1DDM	0.153994
df_10uM_1DDM	0.222601
df_10uM_1DDM	0.420098
df_10uM_1DDM	0.216437
df_10uM_1DDM	0.259341
df_10uM_1DDM	0.108656
df_10uM_1DDM	0.116283
df_10uM_1DDM	0.138992
df_10uM_1DDM	0.294134
df_10uM_1DDM	0.629044
df_10uM_1DDM	0.13635
df_10uM_1DDM	0.181172
df_10uM_1DDM	0.182676
df_10uM_1DDM	0.139401
df_10uM_1DDM	0.189276
df_10uM_1DDM	0.157165
df_10uM_1DDM	0.181312
df_10uM_1DDM	0.0550542
df_10uM_1DDM	0.26954
df_10uM_1DDM	0.0723934
df_10uM_1DDM	0.380318
df_10uM_1DDM	0.121572
df_10uM_1DDM	0.208855
df_10uM_1DDM	0.161824
df_10uM_1DDM	0.801862
df_10uM_1DDM	0.0826877
df_10uM_1DDM	0.199142
df_10uM_1DDM	0.22486
df_10uM_1DDM	0.118932
df_10uM_1DDM	0.317793
df_10uM_1DDM	0.0677921
df_10uM_1DDM	0.0665656
df_10uM_1DDM	0.135968
df_10uM_1DDM	0.173621
df_10uM_1DDM	0.478021
df_10uM_1DDM	0.130417
df_10uM_1DDM	0.17537
df_10uM_1DDM	0.188768
df_10uM_1DDM	0.127375
df_10uM_1DDM	0.355159
df_10uM_1DDM	0.385501
df_10uM_1DDM	0.20889
df_10uM_1DDM	0.222292
df_10uM_1DDM	0.228749
df_10uM_1DDM	0.0559276
df_10uM_1DDM	0.215695
df_10uM_1DDM	0.339866
df_10uM_1DDM	0.596421
df_10uM_1DDM	0.119335
df_10uM_1DDM	0.216862
df_10uM_1DDM	0.065927
df_10uM_1DDM	0.455324
df_10uM_1DDM	0.0803687
df_10uM_1DDM	0.101137
df_10uM_1DDM	0.0875043
df_10uM_1DDM	0.108321
df_10uM_1DDM	0.352924
df_10uM_1DDM	0.184428
df_10uM_1DDM	0.460455
df_10uM_1DDM	0.152828
df_10uM_1DDM	0.0815545
df_10uM_1DDM	0.114437
df_10uM_1DDM	0.0866
df_10uM_1DDM	0.59478
df_10uM_1DDM	0.250459
df_10uM_1DDM	0.314759
df_10uM_1DDM	0.113576
df_10uM_1DDM	0.11017
df_10uM_1DDM	0.253682
df_10uM_1DDM	0.173732
df_10uM_1DDM	0.314462
df_10uM_1DDM	0.0662697
df_10uM_1DDM	0.119899
df_10uM_1DDM	0.0927781
df_10uM_1DDM	0.226407
df_10uM_1DDM	0.163694
df_10uM_1DDM	0.0858444
df_10uM_1DDM	0.179241
df_10uM_1DDM	0.0903017
df_10uM_1DDM	0.124276
df_10uM_1DDM	0.168796
df_10uM_1DDM	0.174664
df_10uM_1DDM	0.0789393
df_10uM_1DDM	0.0905668
df_10uM_1DDM	0.235729
df_10uM_1DDM	0.157964
df_10uM_1DDM	0.279504
df_10uM_1DDM	0.0840782
df_10uM_1DDM	0.154864
df_10uM_1DDM	0.258653
df_10uM_1DDM	0.113984
df_10uM_1DDM	0.175681
df_10uM_1DDM	0.254108
df_10uM_1DDM	0.572992
df_10uM_1DDM	0.10569
df_10uM_1DDM	0.103672
df_10uM_1DDM	0.473093
df_10uM_1DDM	0.24267
df_10uM_1DDM	0.112699
df_10uM_1DDM	0.353001
df_10uM_1DDM	0.069165
df_10uM_1DDM	0.164816
df_10uM_1DDM	0.0886027
df_10uM_1DDM	0.484187
df_10uM_1DDM	0.114843
df_10uM_1DDM	0.730698
df_10uM_1DDM	0.316984
df_10uM_1DDM	0.06179
df_10uM_1DDM	0.291283
df_10uM_1DDM	0.391655
df_10uM_1DDM	0.199956
df_10uM_1DDM	0.273505
df_10uM_1DDM	0.476815
df_10uM_1DDM	0.143393
df_10uM_1DDM	0.128695
df_10uM_1DDM	0.13071
df_10uM_1DDM	0.214791
df_10uM_1DDM	0.0128707
df_10uM_1DDM	0.669868
df_10uM_1DDM	0.0679101
df_10uM_1DDM	0.192083
df_10uM_1DDM	0.13624
df_10uM_1DDM	0.0793142
df_10uM_1DDM	0.138906
df_10uM_1DDM	0.301577
df_10uM_1DDM	0.254787
df_10uM_1DDM	0.168877
df_10uM_1DDM	0.113441
df_10uM_1DDM	0.10282
df_10uM_1DDM	0.195531
df_10uM_1DDM	0.209278
df_10uM_1DDM	0.128008
df_10uM_1DDM	0.115458
df_10uM_1DDM	0.238611
df_10uM_1DDM	0.08729
df_10uM_1DDM	0.0752182
df_10uM_1DDM	0.237061
df_10uM_1DDM	0.430079
df_10uM_1DDM	0.0961623
df_10uM_1DDM	0.188317
df_10uM_1DDM	0.116001
df_10uM_1DDM	0.584144
df_10uM_1DDM	0.229459
df_10uM_1DDM	0.154353
df_10uM_1DDM	0.173991
df_10uM_1DDM	0.189986
df_10uM_1DDM	0.155496
df_10uM_1DDM	0.170173
df_10uM_1DDM	0.216299
df_10uM_1DDM	0.109733
df_10uM_1DDM	0.0545723
df_10uM_1DDM	0.0710246
df_10uM_1DDM	0.20694
df_10uM_1DDM	0.166826
df_10uM_1DDM	0.197577
df_10uM_1DDM	0.0938211
df_10uM_1DDM	0.112453
df_10uM_1DDM	0.204948
df_10uM_1DDM	0.234763
df_10uM_1DDM	0.162018
df_10uM_1DDM	0.136918
df_10uM_1DDM	0.087738
df_10uM_1DDM	0.290857
df_10uM_1DDM	0.118488
df_10uM_1DDM	0.106902
df_10uM_1DDM	0.141114
df_10uM_1DDM	0.162736
df_10uM_1DDM	0.224594
df_10uM_1DDM	0.120607
df_10uM_1DDM	0.105404
df_10uM_1DDM	0.104158
df_10uM_1DDM	0.0838747
df_10uM_1DDM	0.0997825
df_10uM_1DDM	0.122145
df_10uM_1DDM	0.200906
df_10uM_1DDM	0.0557277
df_10uM_1DDM	0.0865249
df_10uM_1DDM	0.10608
df_10uM_1DDM	0.194342
df_10uM_1DDM	0.381759
df_10uM_1DDM	0.142757
df_10uM_1DDM	0.10126
df_10uM_1DDM	0.254711
df_10uM_1DDM	0.0576439
df_10uM_1DDM	0.732491
df_10uM_1DDM	0.134664
df_10uM_1DDM	0.174425
df_10uM_1DDM	0.205729
df_10uM_1DDM	0.125641
df_10uM_1DDM	0.0906723
df_10uM_1DDM	0.0813927
df_10uM_1DDM	0.448581
df_10uM_1DDM	0.16024
df_10uM_1DDM	0.324244
df_10uM_1DDM	0.15521
df_10uM_1DDM	0.483127
df_10uM_1DDM	0.139318
df_10uM_1DDM	0.113158
df_10uM_1DDM	0.426614
df_10uM_1DDM	0.749358
df_10uM_1DDM	0.308866
df_10uM_1DDM	0.103406
df_10uM_1DDM	0.488593
df_10uM_1DDM	0.139461
df_10uM_1DDM	0.241824
df_10uM_1DDM	0.299462
df_10uM_1DDM	0.300159
df_10uM_1DDM	0.235929
df_10uM_1DDM	0.23899
df_10uM_1DDM	0.187681
df_10uM_1DDM	0.244348
df_10uM_1DDM	0.164958
df_10uM_1DDM	0.0742824
df_10uM_1DDM	0.100777
df_10uM_1DDM	0.514171
df_10uM_1DDM	0.245282
df_10uM_1DDM	0.190981
df_10uM_1DDM	0.165474
df_10uM_1DDM	0.156748
df_10uM_1DDM	0.22872
df_10uM_1DDM	0.228627
df_10uM_1DDM	0.180462
df_10uM_1DDM	0.112494
df_10uM_1DDM	0.292121
df_10uM_1DDM	0.0710459
df_10uM_1DDM	1.48671
df_10uM_1DDM	0.198962
df_10uM_1DDM	0.161081
df_10uM_1DDM	0.0845165
df_10uM_1DDM	0.200979
df_10uM_1DDM	0.0592975
df_10uM_1DDM	0.240022
df_10uM_1DDM	0.186544
df_10uM_1DDM	0.129429
df_10uM_1DDM	0.0987608
df_10uM_1DDM	0.094065
df_10uM_1DDM	0.365334
df_10uM_1DDM	0.12512
df_10uM_1DDM	0.14504
df_10uM_1DDM	0.10574
df_10uM_1DDM	0.259136
df_10uM_1DDM	1.03242
df_10uM_1DDM	0.25583
df_10uM_1DDM	0.130629
df_10uM_1DDM	0.100294
df_10uM_1DDM	0.350527
df_10uM_1DDM	0.484712
df_10uM_1DDM	0.15001
df_10uM_1DDM	0.185125
df_10uM_1DDM	0.0910883
df_10uM_1DDM	0.100696
df_10uM_1DDM	0.176457
df_10uM_1DDM	0.0519877
df_10uM_1DDM	0.534202
df_10uM_1DDM	0.194558
df_10uM_1DDM	0.268356
df_10uM_1DDM	0.157033
df_10uM_1DDM	0.157303
df_10uM_1DDM	0.373459
df_10uM_1DDM	0.192196
df_10uM_1DDM	0.252626
df_10uM_1DDM	0.0667374
df_10uM_1DDM	0.485488
df_10uM_1DDM	0.0905733
df_10uM_1DDM	0.34527
df_10uM_1DDM	0.213655
df_10uM_1DDM	0.118335
df_10uM_1DDM	0.0761234
df_10uM_1DDM	0.403699
df_10uM_1DDM	0.129518
df_10uM_1DDM	0.11592
df_10uM_1DDM	0.419407
df_10uM_1DDM	0.19976
df_10uM_1DDM	0.144315
df_10uM_1DDM	0.195347
df_10uM_1DDM	0.0799451
df_10uM_1DDM	0.212013
df_10uM_1DDM	0.253646
df_10uM_1DDM	0.267963
df_10uM_1DDM	0.101945
df_10uM_1DDM	0.0800518
df_10uM_1DDM	0.132038
df_10uM_1DDM	0.229009
df_10uM_1DDM	0.49332
df_10uM_1DDM	0.0919766
df_10uM_1DDM	0.155775
df_10uM_1DDM	0.134125
df_10uM_1DDM	0.0889605
df_10uM_1DDM	0.278291
df_10uM_1DDM	0.177443
df_10uM_1DDM	0.50058
df_10uM_1DDM	0.0817938
df_10uM_1DDM	0.0914753
df_10uM_1DDM	0.0760151
df_10uM_1DDM	0.109636
df_10uM_1DDM	0.187753
df_10uM_1DDM	0.0745007
df_10uM_1DDM	0.10846
df_10uM_1DDM	0.0999668
df_10uM_1DDM	0.235685
df_10uM_1DDM	0.217613
df_10uM_1DDM	0.147576
df_10uM_1DDM	0.305296
df_10uM_1DDM	0.121489
df_10uM_1DDM	0.0883982
df_10uM_1DDM	0.124186
df_10uM_1DDM	0.748429
df_10uM_1DDM	0.176168
df_10uM_1DDM	0.164867
df_10uM_1DDM	0.0448969
df_10uM_1DDM	0.171454
df_10uM_1DDM	0.132332
df_10uM_1DDM	0.367087
df_10uM_1DDM	0.0313426
df_10uM_1DDM	0.166272
df_10uM_1DDM	0.250892
df_10uM_1DDM	0.367973
df_10uM_1DDM	0.0528682
df_10uM_1DDM	0.111219
df_10uM_1DDM	0.628834
df_10uM_1DDM	0.128599
df_10uM_1DDM	0.099119
df_10uM_1DDM	0.0840717
df_10uM_1DDM	0.0467455
df_10uM_1DDM	0.221007
df_10uM_1DDM	0.087403
df_10uM_1DDM	0.179396
df_10uM_1DDM	0.0852905
df_10uM_1DDM	0.0649398
df_10uM_1DDM	0.112988
df_10uM_1DDM	0.115204
df_10uM_1DDM	0.0610182
df_10uM_1DDM	0.0719371
df_10uM_1DDM	0.16645
df_10uM_1DDM	0.0808333
df_10uM_1DDM	0.176113
df_10uM_1DDM	0.090262
df_10uM_1DDM	0.170181
df_10uM_1DDM	0.189018
df_10uM_1DDM	0.154002
df_10uM_1DDM	0.103879
df_10uM_1DDM	0.251416
df_10uM_1DDM	0.28381
df_10uM_1DDM	0.469446
df_10uM_1DDM	0.0774777
df_10uM_1DDM	0.163492
df_10uM_1DDM	0.16556
df_10uM_1DDM	0.164612
df_10uM_1DDM	0.416629
df_10uM_1DDM	0.10601
df_10uM_1DDM	0.166363
df_10uM_1DDM	0.091357
df_10uM_1DDM	0.0610952
df_10uM_1DDM	0.265156
df_10uM_1DDM	0.243428
df_10uM_1DDM	0.282015
df_10uM_1DDM	0.0455407
df_10uM_1DDM	0.346159
df_10uM_1DDM	0.309902
df_10uM_1DDM	0.237808
df_10uM_1DDM	0.0376863
df_10uM_1DDM	0.0701221
df_10uM_1DDM	0.0989322
df_10uM_1DDM	0.244593
df_10uM_1DDM	0.245158
df_10uM_1DDM	0.0632457
df_10uM_1DDM	0.146471
df_10uM_1DDM	0.233377
df_10uM_1DDM	0.102269
df_10uM_1DDM	0.880813
df_10uM_1DDM	0.108435
df_10uM_1DDM	0.0800636
df_10uM_1DDM	0.0850378
df_10uM_1DDM	0.28382
df_10uM_1DDM	0.317794
df_10uM_1DDM	0.381595
df_10uM_1DDM	0.07359
df_10uM_1DDM	0.124927
df_10uM_1DDM	0.543101
df_10uM_1DDM	0.267853
df_10uM_1DDM	0.452867
df_10uM_1DDM	0.667301
df_10uM_1DDM	0.528493
df_10uM_1DDM	0.167674
df_10uM_1DDM	0.0782571
df_10uM_1DDM	0.434651
df_10uM_1DDM	0.0984224
df_10uM_1DDM	0.208773
df_10uM_1DDM	0.318609
df_10uM_1DDM	0.562174
df_10uM_1DDM	0.356086
df_10uM_1DDM	0.480633
df_10uM_1DDM	0.222792
df_10uM_1DDM	0.430581
df_10uM_1DDM	0.118302
df_10uM_1DDM	0.186723
df_10uM_1DDM	0.0842323
df_10uM_1DDM	0.115719
df_10uM_1DDM	0.198997
df_10uM_1DDM	0.105363
df_10uM_1DDM	0.0696501
df_10uM_1DDM	0.86774
df_10uM_1DDM	0.446706
df_10uM_1DDM	0.19207
df_10uM_1DDM	0.29611
df_10uM_1DDM	0.207459
df_10uM_1DDM	0.141124
df_10uM_1DDM	0.138245
df_10uM_1DDM	0.1258
df_10uM_1DDM	0.10578
df_10uM_1DDM	0.222951
df_10uM_1DDM	0.147998
df_10uM_1DDM	0.104226
df_10uM_1DDM	0.125738
df_10uM_1DDM	0.127236
df_10uM_1DDM	0.190633
df_10uM_1DDM	0.176739
df_10uM_1DDM	0.0698355
df_10uM_1DDM	0.123185
df_10uM_1DDM	0.110934
df_10uM_1DDM	0.0334912
df_10uM_1DDM	0.187386
df_10uM_1DDM	0.140494
df_10uM_1DDM	0.0697499
df_10uM_1DDM	0.101869
df_10uM_1DDM	0.0660448
df_10uM_1DDM	0.0661341
df_10uM_1DDM	0.103233
df_10uM_1DDM	0.13787
df_10uM_1DDM	0.175704
df_10uM_1DDM	0.640633
df_10uM_1DDM	0.222509
df_10uM_1DDM	0.0735002
df_10uM_1DDM	1.12677
df_10uM_1DDM	0.649989
df_10uM_1DDM	0.0908942
df_10uM_1DDM	0.197939
df_10uM_1DDM	0.111513
df_10uM_1DDM	0.150548
df_10uM_1DDM	0.16217
df_10uM_1DDM	0.0557628
df_10uM_1DDM	0.209392
df_10uM_1DDM	0.0687893
df_10uM_1DDM	0.118888
df_10uM_1DDM	0.0143146
df_10uM_1DDM	0.142011
df_10uM_1DDM	0.322646
df_10uM_1DDM	0.296045
df_10uM_1DDM	0.0635612
df_10uM_1DDM	0.494974
df_10uM_1DDM	0.0643784
df_10uM_1DDM	0.120279
df_10uM_1DDM	0.109302
df_10uM_1DDM	0.0318022
df_10uM_1DDM	0.47687
df_10uM_1DDM	0.218262
df_10uM_1DDM	0.073139
df_10uM_1DDM	0.182862
df_10uM_1DDM	0.101896
df_10uM_1DDM	0.0512187
df_10uM_1DDM	0.523195
df_10uM_1DDM	0.163825
df_10uM_1DDM	0.163206
df_10uM_1DDM	0.346643
df_10uM_1DDM	0.417608
df_10uM_1DDM	0.192371
df_10uM_1DDM	0.371365
df_10uM_1DDM	0.227386
df_10uM_1DDM	0.167332
df_10uM_1DDM	0.254027
df_10uM_1DDM	0.994472
df_10uM_1DDM	0.221581
df_10uM_1DDM	0.261481
df_10uM_1DDM	0.155478
df_10uM_1DDM	0.143269
df_10uM_1DDM	0.0496427
df_10uM_1DDM	0.115711
df_10uM_1DDM	0.239675
df_10uM_1DDM	0.310054
df_10uM_1DDM	0.122293
df_10uM_1DDM	0.113297
df_10uM_1DDM	0.122048
df_10uM_1DDM	0.160967
df_10uM_1DDM	0.0809546
df_10uM_1DDM	0.10856
df_10uM_1DDM	0.157093
df_10uM_1DDM	0.380153
df_10uM_1DDM	0.0397664
df_10uM_1DDM	0.272051
df_10uM_1DDM	0.271727
df_10uM_1DDM	0.117535
df_10uM_1DDM	0.365051
df_10uM_1DDM	0.0461972
df_10uM_1DDM	0.0468929
df_10uM_1DDM	0.220318
df_10uM_1DDM	0.0850205
df_10uM_1DDM	0.12807
df_10uM_1DDM	0.161925
df_10uM_1DDM	0.253332
df_10uM_1DDM	0.0849255
df_10uM_1DDM	0.237068
df_10uM_1DDM	0.0932303
df_10uM_1DDM	0.0927165
df_10uM_1DDM	0.0673969
df_10uM_1DDM	0.267205
df_10uM_1DDM	0.0906396
df_10uM_1DDM	1.10373
df_10uM_1DDM	0.0362484
df_10uM_1DDM	0.194493
df_10uM_1DDM	0.210815
df_10uM_1DDM	0.137449
df_10uM_1DDM	0.102902
df_10uM_1DDM	0.184161
df_10uM_1DDM	0.0350803
df_10uM_1DDM	0.125373
df_10uM_1DDM	0.638391
df_10uM_1DDM	0.359671
df_10uM_1DDM	0.373899
df_10uM_1DDM	0.252372
df_10uM_1DDM	0.125129
df_10uM_1DDM	0.162946
df_10uM_1DDM	0.206224
df_10uM_1DDM	0.063448
df_10uM_1DDM	0.188201
df_10uM_1DDM	0.183406
df_10uM_1DDM	0.130308
df_10uM_1DDM	0.047296
df_10uM_1DDM	0.12669
df_10uM_1DDM	0.135265
df_10uM_1DDM	0.0424311
df_10uM_1DDM	0.597609
df_10uM_1DDM	0.254287
df_10uM_1DDM	0.302677
df_10uM_1DDM	1.02337
df_10uM_1DDM	0.113347
df_10uM_1DDM	0.256429
df_10uM_1DDM	0.0389599
df_10uM_1DDM	0.16228
df_10uM_1DDM	0.257061
df_10uM_1DDM	0.102617
df_10uM_1DDM	0.319486
df_10uM_1DDM	0.0622489
df_10uM_1DDM	0.165678
df_10uM_1DDM	0.117274
df_10uM_1DDM	0.149721
df_10uM_1DDM	0.135263
df_10uM_1DDM	0.129398
df_10uM_1DDM	0.166055
df_10uM_1DDM	0.33133
df_10uM_1DDM	0.26265
df_10uM_1DDM	0.154143
df_10uM_1DDM	0.130737
df_10uM_1DDM	0.178242
df_10uM_1DDM	0.14782
df_10uM_1DDM	0.252253
df_10uM_1DDM	0.217299
df_10uM_1DDM	0.125912
df_10uM_1DDM	0.15472
df_10uM_1DDM	0.156462
df_10uM_1DDM	0.302171
df_10uM_1DDM	0.133274
df_10uM_1DDM	0.0145407
df_10uM_1DDM	0.110061
df_10uM_1DDM	0.138009
df_10uM_1DDM	0.0632098
df_10uM_1DDM	0.115072
df_10uM_1DDM	0.0876216
df_10uM_1DDM	0.12554
df_10uM_1DDM	0.112559
df_10uM_1DDM	0.302026
df_10uM_1DDM	0.239228
df_10uM_1DDM	0.247926
df_10uM_1DDM	0.0958457
df_10uM_1DDM	0.0239912
df_10uM_1DDM	0.280806
df_10uM_1DDM	0.149788
df_10uM_1DDM	0.100297
df_10uM_1DDM	0.754241
df_10uM_1DDM	0.0593235
df_10uM_1DDM	0.370528
df_10uM_1DDM	0.032992
df_10uM_1DDM	0.178575
df_10uM_1DDM	0.0915657
df_10uM_1DDM	0.296024
df_10uM_1DDM	1.00652
df_10uM_1DDM	0.129611
df_10uM_1DDM	0.193987
df_10uM_1DDM	0.655857
df_10uM_1DDM	0.102883
df_10uM_1DDM	0.508745
df_10uM_1DDM	0.0879962
df_10uM_1DDM	0.235023
df_10uM_1DDM	0.129292
df_10uM_1DDM	0.155012
df_10uM_1DDM	0.266284
df_10uM_1DDM	0.122404
df_10uM_1DDM	0.0991336
df_10uM_1DDM	0.206104
df_10uM_1DDM	0.421672
df_10uM_1DDM	0.434804
df_10uM_1DDM	0.0886573
df_10uM_1DDM	0.384641
df_10uM_1DDM	0.110548
df_10uM_1DDM	0.168825
df_10uM_1DDM	0.406357
df_10uM_1DDM	0.310212
df_10uM_1DDM	0.0704957
df_10uM_1DDM	0.223961
df_10uM_1DDM	0.0861927
df_10uM_1DDM	0.120181
df_10uM_1DDM	0.211765
df_10uM_1DDM	0.41266
df_10uM_1DDM	0.685152
df_10uM_1DDM	0.199876
df_10uM_1DDM	0.199502
df_10uM_1DDM	0.0768449
df_10uM_1DDM	0.0788434
df_10uM_1DDM	0.0674056
df_10uM_1DDM	0.110768
df_10uM_1DDM	0.310046
df_10uM_1DDM	0.0897829
df_10uM_1DDM	0.175804
df_10uM_1DDM	0.187616
df_10uM_1DDM	0.339189
df_10uM_1DDM	0.10595
df_10uM_1DDM	0.0283807
df_10uM_1DDM	0.0434235
df_10uM_1DDM	0.183244
df_10uM_1DDM	0.256319
df_10uM_1DDM	0.119571
df_10uM_1DDM	0.214933
df_10uM_1DDM	0.130409
df_10uM_1DDM	0.125067
df_10uM_1DDM	0.281156
df_10uM_1DDM	0.181378
df_10uM_1DDM	0.211152
df_10uM_1DDM	0.54909
df_10uM_1DDM	0.31688
df_10uM_1DDM	0.241899
df_10uM_1DDM	0.158713
df_10uM_1DDM	0.0789601
df_10uM_1DDM	0.196196
df_10uM_1DDM	0.0621396
df_10uM_1DDM	0.142778
df_10uM_1DDM	0.14746
df_10uM_1DDM	0.360496
df_10uM_1DDM	0.0490358
df_10uM_1DDM	0.153608
df_10uM_1DDM	0.164325
df_10uM_1DDM	0.119886
df_10uM_1DDM	0.0596544
df_10uM_1DDM	0.409784
df_10uM_1DDM	0.271958
df_10uM_1DDM	0.105992
df_10uM_1DDM	0.0789974
df_10uM_1DDM	0.069191
df_10uM_1DDM	0.118467
df_10uM_1DDM	0.525241
df_10uM_1DDM	0.0916397
df_10uM_1DDM	0.117807
df_10uM_1DDM	0.226403
df_10uM_1DDM	0.0552813
df_10uM_1DDM	0.138089
df_10uM_1DDM	0.081231
df_10uM_1DDM	0.400425
df_10uM_1DDM	0.212905
df_10uM_1DDM	0.0975652
df_10uM_1DDM	0.0981047
df_10uM_1DDM	0.142416
df_10uM_1DDM	0.196011
df_10uM_1DDM	0.113855
df_10uM_1DDM	0.0736645
df_10uM_1DDM	0.120182
df_10uM_1DDM	0.0596701
df_10uM_1DDM	0.0584337
df_10uM_1DDM	0.11195
df_10uM_1DDM	0.274623
df_10uM_1DDM	0.0539998
df_10uM_1DDM	0.149994
df_10uM_1DDM	0.0823994
df_10uM_1DDM	0.14461
df_10uM_1DDM	0.115437
df_10uM_1DDM	0.12719
df_10uM_1DDM	0.144699
df_10uM_1DDM	0.0757438
df_10uM_1DDM	0.192882
df_10uM_1DDM	0.167067
df_10uM_1DDM	0.132765
df_10uM_1DDM	0.183483
df_10uM_1DDM	0.261393
df_10uM_1DDM	0.439331
df_10uM_1DDM	0.0930016
df_10uM_1DDM	0.190495
df_10uM_1DDM	0.107908
df_10uM_1DDM	0.178217
df_10uM_1DDM	0.130229
df_10uM_1DDM	0.117626
df_10uM_1DDM	0.176663
df_10uM_1DDM	0.121474
df_10uM_1DDM	0.161174
df_10uM_1DDM	0.0305314
df_10uM_1DDM	0.101688
df_10uM_1DDM	0.183205
df_10uM_1DDM	0.40391
df_10uM_1DDM	0.0830878
df_10uM_1DDM	0.133562
df_10uM_1DDM	0.279116
df_10uM_1DDM	0.169528
df_10uM_1DDM	0.161866
df_10uM_1DDM	0.0438377
df_10uM_1DDM	0.420461
df_10uM_1DDM	0.767229
df_10uM_1DDM	0.205684
df_10uM_1DDM	0.0910157
df_10uM_1DDM	0.115954
df_10uM_1DDM	0.363998
df_10uM_1DDM	0.113437
df_10uM_1DDM	0.0870825
df_10uM_1DDM	0.143565
df_10uM_1DDM	0.19918
df_10uM_1DDM	0.138724
df_10uM_1DDM	0.150037
df_10uM_1DDM	0.214969
df_10uM_1DDM	0.0940144
df_10uM_1DDM	0.229479
df_10uM_1DDM	0.141911
df_10uM_1DDM	0.117669
df_10uM_1DDM	0.207102
df_10uM_1DDM	0.0655952
df_10uM_1DDM	0.12686
df_10uM_1DDM	0.308027
df_10uM_1DDM	0.471503
df_10uM_1DDM	0.0394298
df_10uM_1DDM	0.145532
df_10uM_1DDM	0.313455
df_10uM_1DDM	0.17321
df_10uM_1DDM	0.321038
df_10uM_1DDM	0.226589
df_10uM_1DDM	0.106567
df_10uM_1DDM	0.128743
df_10uM_1DDM	0.200148
df_10uM_1DDM	0.17415
df_10uM_1DDM	0.0389679
df_10uM_1DDM	0.0584171
df_10uM_1DDM	0.114967
df_10uM_1DDM	0.0484674
df_10uM_1DDM	0.287982
df_10uM_1DDM	0.192373
df_10uM_1DDM	0.37528
df_10uM_1DDM	0.236898
df_10uM_1DDM	0.461897
df_10uM_1DDM	0.219574
df_10uM_1DDM	0.105415
df_10uM_1DDM	0.0851208
df_10uM_1DDM	0.0711955
df_10uM_1DDM	0.183177
df_10uM_1DDM	0.0941025
df_10uM_1DDM	0.11529
df_10uM_1DDM	0.0850113
df_10uM_1DDM	0.127612
df_10uM_1DDM	0.186426
df_10uM_1DDM	0.0860513
df_10uM_1DDM	0.20929
df_10uM_1DDM	0.200835
df_10uM_1DDM	0.115659
df_10uM_1DDM	0.172081
df_10uM_1DDM	0.250966
df_10uM_1DDM	0.211145
df_10uM_1DDM	0.0592037
df_10uM_1DDM	0.502975
df_10uM_1DDM	0.0985119
df_10uM_1DDM	0.139337
df_10uM_1DDM	0.560463
df_10uM_1DDM	0.0820371
df_10uM_1DDM	0.242714
df_10uM_1DDM	0.207364
df_10uM_1DDM	0.0394504
df_10uM_1DDM	0.277143
df_10uM_1DDM	0.138351
df_10uM_1DDM	0.570898
df_10uM_1DDM	0.0586954
df_10uM_1DDM	0.100576
df_10uM_1DDM	0.177541
df_10uM_1DDM	0.179443
df_10uM_1DDM	0.0980081
df_10uM_1DDM	0.0877526
df_10uM_1DDM	0.149905
df_10uM_1DDM	0.400114
df_10uM_1DDM	0.135812
df_10uM_1DDM	0.156353
df_10uM_1DDM	0.02631
df_10uM_1DDM	0.0955686
df_10uM_1DDM	0.182946
df_10uM_1DDM	0.0688186
df_10uM_1DDM	0.183222
df_10uM_1DDM	0.182169
df_10uM_1DDM	0.106743
df_10uM_1DDM	0.129693
df_10uM_1DDM	0.143791
df_10uM_1DDM	0.122253
df_10uM_1DDM	0.373821
df_10uM_1DDM	0.187569
df_10uM_1DDM	0.161245
df_10uM_1DDM	0.0323478
df_10uM_1DDM	0.0680408
df_10uM_1DDM	0.0776501
df_10uM_1DDM	0.115823
df_10uM_1DDM	0.0863808
df_10uM_1DDM	0.120152
df_10uM_1DDM	0.134253
df_10uM_1DDM	0.133452
df_10uM_1DDM	0.116121
df_10uM_1DDM	0.114629
df_10uM_1DDM	0.176399
df_10uM_1DDM	0.210988
df_10uM_1DDM	0.123823
df_10uM_1DDM	0.114838
df_10uM_1DDM	0.148357
df_10uM_1DDM	0.14534
df_10uM_1DDM	0.183441
df_10uM_1DDM	0.13043
df_10uM_1DDM	0.106647
df_10uM_1DDM	0.0667459
df_10uM_1DDM	0.0507055
df_10uM_1DDM	0.145555
df_10uM_1DDM	0.143102
df_10uM_1DDM	0.11138
df_10uM_1DDM	0.096427
df_10uM_1DDM	0.376173
df_10uM_1DDM	0.0873611
df_10uM_1DDM	0.122735
df_10uM_1DDM	1.33655
df_10uM_1DDM	0.0628524
df_10uM_1DDM	0.129063
df_10uM_1DDM	0.0655707
df_10uM_1DDM	0.102253
df_10uM_1DDM	0.364756
df_10uM_1DDM	0.072716
df_10uM_1DDM	0.099943
df_10uM_1DDM	0.0931208
df_10uM_1DDM	0.0858596
df_10uM_1DDM	0.113428
df_10uM_1DDM	0.0978695
df_10uM_1DDM	0.0777766
df_10uM_1DDM	0.753175
df_10uM_1DDM	0.44585
df_10uM_1DDM	0.655986
df_10uM_1DDM	0.161564
df_10uM_1DDM	0.165943
df_10uM_1DDM	0.157186
df_10uM_1DDM	0.189797
df_10uM_1DDM	0.103021
df_10uM_1DDM	0.156169
df_10uM_1DDM	0.393107
df_10uM_1DDM	0.0393059
df_10uM_1DDM	0.240243
df_10uM_1DDM	0.0803593
df_10uM_1DDM	0.0971205
df_10uM_1DDM	0.0247518
df_10uM_1DDM	0.136548
df_10uM_1DDM	0.0789629
df_10uM_1DDM	0.16808
df_10uM_1DDM	0.116239
df_10uM_1DDM	0.295803
df_10uM_1DDM	0.110338
df_10uM_1DDM	0.158519
df_10uM_1DDM	0.0847646
df_10uM_1DDM	0.174928
df_10uM_1DDM	0.107635
df_10uM_1DDM	0.094285
df_10uM_1DDM	0.0895254
df_10uM_1DDM	0.100793
df_10uM_1DDM	0.374768
df_10uM_1DDM	0.13772
df_10uM_1DDM	0.096629
df_10uM_1DDM	0.0959324
df_10uM_1DDM	0.270007
df_10uM_1DDM	0.244489
df_10uM_1DDM	0.0997828
df_10uM_1DDM	0.0578894
df_10uM_1DDM	0.194095
df_10uM_1DDM	0.0688574
df_10uM_1DDM	0.179554
df_10uM_1DDM	0.347628
df_10uM_1DDM	0.274835
df_10uM_1DDM	0.146342
df_10uM_1DDM	0.0908648
df_10uM_1DDM	0.107165
df_10uM_1DDM	0.12308
df_10uM_1DDM	0.168618
df_10uM_1DDM	0.139081
df_10uM_1DDM	0.138219
df_10uM_1DDM	0.0821702
df_10uM_1DDM	0.135598
df_10uM_1DDM	0.204719
df_10uM_1DDM	0.345569
df_10uM_1DDM	0.321092
df_10uM_1DDM	0.0701004
df_10uM_1DDM	0.118056
df_10uM_1DDM	0.0621093
df_10uM_1DDM	0.097867
df_10uM_1DDM	1.58425
df_10uM_1DDM	0.112766
df_10uM_1DDM	0.164302
df_10uM_1DDM	0.156052
df_10uM_1DDM	0.0552932
df_10uM_1DDM	0.0509052
df_10uM_1DDM	0.0687051
df_10uM_1DDM	0.21028
df_10uM_1DDM	0.224336
df_10uM_1DDM	0.0504047
df_10uM_1DDM	0.166838
df_10uM_1DDM	0.4003
df_10uM_1DDM	0.213137
df_10uM_1DDM	0.123169
df_10uM_1DDM	0.161802
df_10uM_1DDM	0.62965
df_10uM_1DDM	0.207617
df_10uM_1DDM	0.239152
df_10uM_1DDM	0.0563136
df_10uM_1DDM	0.170577
df_10uM_1DDM	0.109814
df_10uM_1DDM	0.256716
df_10uM_1DDM	0.180511
df_10uM_1DDM	0.116246
df_10uM_1DDM	0.128667
df_10uM_1DDM	0.134931
df_10uM_1DDM	0.101206
df_10uM_1DDM	0.540659
df_10uM_1DDM	0.0728148
df_10uM_1DDM	0.0602298
df_10uM_1DDM	0.131385
df_10uM_1DDM	0.184991
df_10uM_1DDM	0.164244
df_10uM_1DDM	0.134048
df_10uM_1DDM	0.22312
df_10uM_1DDM	0.145057
df_10uM_1DDM	0.0986586
df_10uM_1DDM	0.16091
df_10uM_1DDM	0.118704
df_10uM_1DDM	0.144934
df_10uM_1DDM	0.231796
df_10uM_1DDM	0.142681
df_10uM_1DDM	0.0743255
df_10uM_1DDM	0.167447
df_10uM_1DDM	0.0908488
df_10uM_1DDM	0.0989935
df_10uM_1DDM	0.136228
df_10uM_1DDM	0.210245
df_10uM_1DDM	0.510057
df_10uM_1DDM	0.0848286
df_10uM_1DDM	0.0736377
df_10uM_1DDM	0.132308
df_10uM_1DDM	0.091137
df_10uM_1DDM	0.346239
df_10uM_1DDM	0.128165
df_10uM_1DDM	0.237669
df_10uM_1DDM	0.349044
df_10uM_1DDM	0.0292944
df_10uM_1DDM	0.058581
df_10uM_1DDM	0.0572358
df_10uM_1DDM	0.192076
df_10uM_1DDM	0.0727456
df_10uM_1DDM	0.0890246
df_10uM_1DDM	0.104885
df_10uM_1DDM	0.0774458
df_10uM_1DDM	0.0407383
df_10uM_1DDM	0.120732
df_10uM_1DDM	0.128674
df_10uM_1DDM	0.270997
df_10uM_1DDM	0.264849
df_10uM_1DDM	0.462938
df_10uM_1DDM	0.741821
df_10uM_1DDM	0.206982
df_10uM_1DDM	0.222414
df_10uM_1DDM	0.112572
df_10uM_1DDM	0.0627235
df_10uM_1DDM	0.114894
df_10uM_1DDM	0.170114
df_10uM_1DDM	0.0775704
df_10uM_1DDM	0.10275
df_10uM_1DDM	0.0519486
df_10uM_1DDM	0.199124
df_10uM_1DDM	0.211398
df_10uM_1DDM	0.311289
df_10uM_1DDM	0.0767771
df_10uM_1DDM	0.155617
df_10uM_1DDM	0.158932
df_10uM_1DDM	0.226676
df_10uM_1DDM	0.10559
df_10uM_1DDM	0.540622
df_10uM_1DDM	0.0706784
df_10uM_1DDM	0.207814
df_10uM_1DDM	0.118057
df_10uM_1DDM	0.215348
df_10uM_1DDM	0.067483
df_10uM_1DDM	0.035532
df_10uM_1DDM	0.54575
df_10uM_1DDM	0.309174
df_10uM_1DDM	0.114028
df_10uM_1DDM	0.221294
df_10uM_1DDM	0.191151
df_10uM_1DDM	0.330743
df_10uM_1DDM	0.132566
df_10uM_1DDM	0.120582
df_10uM_1DDM	0.279539
df_10uM_1DDM	0.292757
df_10uM_1DDM	0.259551
df_10uM_1DDM	1.12251
df_10uM_1DDM	0.119535
df_10uM_1DDM	0.444939
df_10uM_1DDM	0.177275
df_10uM_1DDM	0.208227
df_10uM_1DDM	0.0839792
df_10uM_1DDM	0.154318
df_10uM_1DDM	0.072326
df_10uM_1DDM	0.405335
df_10uM_1DDM	0.176392
df_10uM_1DDM	0.207106
df_10uM_1DDM	0.0804189
df_10uM_1DDM	0.955145
df_10uM_1DDM	0.0814503
df_10uM_1DDM	0.0595447
df_10uM_1DDM	0.0867899
df_10uM_1DDM	0.160052
df_10uM_1DDM	0.431806
df_10uM_1DDM	0.118014
df_10uM_1DDM	0.0422352
df_10uM_1DDM	0.066594
df_10uM_1DDM	0.0606514
df_10uM_1DDM	0.376517
df_10uM_1DDM	0.311269
df_10uM_1DDM	0.0544659
df_10uM_1DDM	0.0744098
df_10uM_1DDM	0.0973178
df_10uM_1DDM	0.126502
df_10uM_1DDM	0.11671
df_10uM_1DDM	0.28185
df_10uM_1DDM	0.135825
df_10uM_1DDM	0.218449
df_10uM_1DDM	0.145593
df_10uM_1DDM	0.138295
df_10uM_1DDM	0.047392
df_10uM_1DDM	0.490125
df_10uM_1DDM	0.139201
df_10uM_1DDM	0.136203
df_10uM_1DDM	0.136481
df_10uM_1DDM	0.022762
df_10uM_1DDM	0.177933
df_10uM_1DDM	0.318882
df_10uM_1DDM	0.134349
df_10uM_1DDM	0.129816
df_10uM_1DDM	0.585002
df_10uM_1DDM	0.15571
df_10uM_1DDM	0.472259
df_10uM_1DDM	0.348336
df_10uM_1DDM	0.372223
df_10uM_1DDM	0.165534
df_10uM_1DDM	0.050986
df_10uM_1DDM	0.0506237
df_10uM_1DDM	0.0721091
df_10uM_1DDM	0.127165
df_10uM_1DDM	0.0772407
df_10uM_1DDM	0.246276
df_10uM_1DDM	0.130602
df_10uM_1DDM	0.409283
df_10uM_1DDM	0.0996491
df_10uM_1DDM	0.0597761
df_10uM_1DDM	0.116505
df_10uM_1DDM	0.058583
df_10uM_1DDM	0.094344
df_10uM_1DDM	0.137116
df_10uM_1DDM	0.144897
df_10uM_1DDM	0.519929
df_10uM_1DDM	0.294222
df_10uM_1DDM	0.119773
df_10uM_1DDM	0.103367
df_10uM_1DDM	0.112626
df_10uM_1DDM	0.101432
df_10uM_1DDM	0.219884
df_10uM_1DDM	0.158974
df_10uM_1DDM	0.189175
df_10uM_1DDM	0.127612
df_10uM_1DDM	0.428071
df_10uM_1DDM	0.233088
df_10uM_1DDM	0.163707
df_10uM_1DDM	0.289627
df_10uM_1DDM	0.0871494
df_10uM_1DDM	0.028484
df_10uM_1DDM	0.351867
df_10uM_1DDM	0.120717
df_10uM_1DDM	0.127527
df_10uM_1DDM	0.290732
df_10uM_1DDM	0.376399
df_10uM_1DDM	0.24714
df_10uM_1DDM	0.142674
df_10uM_1DDM	0.2761
df_10uM_1DDM	0.0915239
df_10uM_1DDM	0.185442
df_10uM_1DDM	0.108683
df_10uM_1DDM	0.176094
df_10uM_1DDM	0.148963
df_10uM_1DDM	0.166439
df_10uM_1DDM	0.103769
df_10uM_1DDM	0.0752002
df_10uM_1DDM	0.313829
df_10uM_1DDM	0.614559
df_10uM_1DDM	0.0792001
df_10uM_1DDM	0.154773
df_10uM_1DDM	0.353713
df_10uM_1DDM	0.114633
df_10uM_1DDM	0.159726
df_10uM_1DDM	0.131445
df_10uM_1DDM	0.123312
df_10uM_1DDM	0.3688
df_10uM_1DDM	0.0799991
df_10uM_1DDM	0.225073
df_10uM_1DDM	0.111318
df_10uM_1DDM	0.0482747
df_10uM_1DDM	0.189947
df_10uM_1DDM	0.0334595
df_10uM_1DDM	0.119349
df_10uM_1DDM	0.0787482
df_10uM_1DDM	0.161753
df_10uM_1DDM	0.105843
df_10uM_1DDM	0.1153
df_10uM_1DDM	0.223158
df_10uM_1DDM	0.454811
df_10uM_1DDM	0.0807214
df_10uM_1DDM	0.0718033
df_10uM_1DDM	0.291966
df_10uM_1DDM	0.154672
df_10uM_1DDM	0.179747
df_10uM_1DDM	0.032868
df_10uM_1DDM	0.1793
df_10uM_1DDM	0.125326
df_10uM_1DDM	0.141416
df_10uM_1DDM	0.0542852
df_10uM_1DDM	0.0878347
df_10uM_1DDM	0.17072
df_10uM_1DDM	0.161292
df_10uM_1DDM	0.19343
df_10uM_1DDM	0.266394
df_10uM_1DDM	0.12803
df_10uM_1DDM	0.122913
df_10uM_1DDM	0.2391
df_10uM_1DDM	0.159404
df_10uM_1DDM	0.196556
df_10uM_1DDM	0.177164
df_10uM_1DDM	0.146299
df_10uM_1DDM	0.545476
df_10uM_1DDM	0.100421
df_10uM_1DDM	0.240091
df_10uM_1DDM	0.667224
df_10uM_1DDM	0.208567
df_10uM_1DDM	0.180042
df_10uM_1DDM	0.188647
df_10uM_1DDM	0.0678627
df_10uM_1DDM	0.347162
df_10uM_1DDM	0.125224
df_10uM_1DDM	0.220893
df_10uM_1DDM	0.192659
df_10uM_1DDM	0.137006
df_10uM_1DDM	0.40466
df_10uM_1DDM	0.570089
df_10uM_1DDM	0.548974
df_10uM_1DDM	0.101606
df_10uM_1DDM	0.175017
df_10uM_1DDM	0.154404
df_10uM_1DDM	0.0745993
df_10uM_1DDM	0.255478
df_10uM_1DDM	0.258188
df_10uM_1DDM	0.0306685
df_10uM_1DDM	0.062047
df_10uM_1DDM	0.382407
df_10uM_1DDM	0.108154
df_10uM_1DDM	0.117746
df_10uM_1DDM	0.295062
df_10uM_1DDM	0.0752151
df_10uM_1DDM	0.277513
df_10uM_1DDM	0.740138
df_10uM_1DDM	0.242506
df_10uM_1DDM	0.0633655
df_10uM_1DDM	0.0752873
df_10uM_1DDM	0.509083
df_10uM_1DDM	0.237759
df_10uM_1DDM	0.249728
df_10uM_1DDM	0.102341
df_10uM_1DDM	0.0551556
df_10uM_1DDM	0.403589
df_10uM_1DDM	0.0228294
df_10uM_1DDM	0.282837
df_10uM_1DDM	0.455681
df_10uM_1DDM	0.170791
df_10uM_1DDM	0.283281
df_10uM_1DDM	0.0969395
df_10uM_1DDM	0.175578
df_10uM_1DDM	0.271335
df_10uM_1DDM	0.0542571
df_10uM_1DDM	0.10828
df_10uM_1DDM	0.129373
df_10uM_1DDM	0.0768942
df_10uM_1DDM	0.107742
df_10uM_1DDM	0.0857839
df_10uM_1DDM	0.764329
df_10uM_1DDM	0.0931711
df_10uM_1DDM	0.10794
df_10uM_1DDM	0.120324
df_10uM_1DDM	0.289857
df_10uM_1DDM	0.414658
df_10uM_1DDM	0.580489
df_10uM_1DDM	0.164028
df_10uM_1DDM	0.0634471
df_10uM_1DDM	0.143315
df_10uM_1DDM	0.139946
df_10uM_1DDM	0.226702
df_10uM_1DDM	0.148104
df_10uM_1DDM	0.0919327
df_10uM_1DDM	0.130298
df_10uM_1DDM	0.189733
df_10uM_1DDM	0.478037
df_10uM_1DDM	0.227037
df_10uM_1DDM	0.0930891
df_10uM_1DDM	0.12487
df_10uM_1DDM	0.249264
df_10uM_1DDM	0.0585731
df_10uM_1DDM	0.121531
df_10uM_1DDM	0.0992688
df_10uM_1DDM	0.214741
df_10uM_1DDM	0.260699
df_10uM_1DDM	0.149595
df_10uM_1DDM	0.0357022
df_10uM_1DDM	0.147782
df_10uM_1DDM	0.190222
df_10uM_1DDM	0.205267
df_10uM_1DDM	0.347106
df_10uM_1DDM	0.0736743
df_10uM_1DDM	0.0628906
df_10uM_1DDM	0.204994
df_10uM_1DDM	0.150347
df_10uM_1DDM	0.165612
df_10uM_1DDM	0.145449
df_10uM_1DDM	0.131638
df_10uM_1DDM	0.230531
df_10uM_1DDM	0.331393
df_10uM_1DDM	0.102487
df_10uM_1DDM	0.236089
df_10uM_1DDM	0.402237
df_10uM_1DDM	0.265338
df_10uM_1DDM	0.12723
df_10uM_1DDM	0.105255
df_10uM_1DDM	0.914747
df_10uM_1DDM	0.303679
df_10uM_1DDM	0.231614
df_10uM_1DDM	0.164015
df_10uM_1DDM	0.103931
df_10uM_1DDM	0.0926906
df_10uM_1DDM	0.419013
df_10uM_1DDM	0.132384
df_10uM_1DDM	0.0650686
df_10uM_1DDM	0.21231
df_10uM_1DDM	0.0871623
df_10uM_1DDM	0.20773
df_10uM_1DDM	0.145203
df_10uM_1DDM	0.118033
df_10uM_1DDM	0.111906
df_10uM_1DDM	0.659423
df_10uM_1DDM	0.177349
df_10uM_1DDM	0.19762
df_10uM_1DDM	0.122386
df_10uM_1DDM	0.231315
df_10uM_1DDM	0.222042
df_10uM_1DDM	0.118035
df_10uM_1DDM	0.346167
df_10uM_1DDM	0.184232
df_10uM_1DDM	0.340221
df_10uM_1DDM	0.0449473
df_10uM_1DDM	0.359023
df_10uM_1DDM	0.173638
df_10uM_1DDM	0.247519
df_10uM_1DDM	0.118267
df_10uM_1DDM	0.13494
df_10uM_1DDM	0.116672
df_10uM_1DDM	0.152353
df_10uM_1DDM	0.109258
df_10uM_1DDM	0.0565814
df_10uM_1DDM	0.31659
df_10uM_1DDM	0.175753
df_10uM_1DDM	0.126295
df_10uM_1DDM	0.241369
df_10uM_1DDM	0.19565
df_10uM_1DDM	0.0895685
df_10uM_1DDM	0.0789137
df_10uM_1DDM	0.0650911
df_10uM_1DDM	0.184059
df_10uM_1DDM	0.0579982
df_10uM_1DDM	0.115479
df_10uM_1DDM	0.0878567
df_10uM_1DDM	0.12531
df_10uM_1DDM	0.169156
df_10uM_1DDM	0.0730595
df_10uM_1DDM	0.0677145
df_10uM_1DDM	0.0978095
df_10uM_1DDM	0.347315
df_10uM_1DDM	0.159788
df_10uM_1DDM	0.281027
df_10uM_1DDM	0.6839
df_10uM_1DDM	0.110275
df_10uM_1DDM	0.101556
df_10uM_1DDM	0.100433
df_10uM_1DDM	0.197048
df_10uM_1DDM	0.391021
df_10uM_1DDM	0.0321764
df_10uM_1DDM	0.463013
df_10uM_1DDM	0.267585
df_10uM_1DDM	0.221285
df_10uM_1DDM	0.0994526
df_10uM_1DDM	0.218798
df_10uM_1DDM	0.186891
df_10uM_1DDM	0.150227
df_10uM_1DDM	0.100848
df_10uM_1DDM	0.133463
df_10uM_1DDM	0.0571821
df_10uM_1DDM	0.174574
df_10uM_1DDM	0.158523
df_10uM_1DDM	0.216883
df_10uM_1DDM	0.309086
df_10uM_1DDM	0.469476
df_10uM_1DDM	0.0620631
df_10uM_1DDM	0.161361
df_10uM_1DDM	0.378629
df_10uM_1DDM	0.770581
df_10uM_1DDM	0.259446
df_10uM_1DDM	0.178476
df_10uM_1DDM	0.103017
df_10uM_1DDM	0.0724203
df_10uM_1DDM	0.0774465
df_10uM_1DDM	0.119343
df_10uM_1DDM	0.129548
df_10uM_1DDM	0.17579
df_10uM_1DDM	0.0433065
df_10uM_1DDM	0.0768563
df_10uM_1DDM	0.090212
df_10uM_1DDM	0.346817
df_10uM_1DDM	0.256943
df_10uM_1DDM	0.0424332
df_10uM_1DDM	0.260705
df_10uM_1DDM	0.0660687
df_10uM_1DDM	0.209321
df_10uM_1DDM	0.11567
df_10uM_1DDM	0.532162
df_10uM_1DDM	0.176217
df_10uM_1DDM	0.068535
df_10uM_1DDM	0.140486
df_10uM_1DDM	0.16427
df_10uM_1DDM	0.181799
df_10uM_1DDM	0.16444
df_10uM_1DDM	0.0970163
df_10uM_1DDM	0.170354
df_10uM_1DDM	0.0421474
df_10uM_1DDM	0.613625
df_10uM_1DDM	0.148958
df_10uM_1DDM	0.19363
df_10uM_1DDM	0.17164
df_10uM_1DDM	0.78432
df_10uM_1DDM	0.0188551
df_10uM_1DDM	0.37083
df_10uM_1DDM	0.122063
df_10uM_1DDM	0.270779
df_10uM_1DDM	0.232318
df_10uM_1DDM	0.192502
df_10uM_1DDM	0.501336
df_10uM_1DDM	0.129671
df_10uM_1DDM	0.0963454
df_10uM_1DDM	0.0859204
df_10uM_1DDM	0.205976
df_10uM_1DDM	0.602796
df_10uM_1DDM	0.497214
df_10uM_1DDM	0.106294
df_10uM_1DDM	0.671863
df_10uM_1DDM	0.25584
df_10uM_1DDM	0.12515
df_10uM_1DDM	0.110182
df_10uM_1DDM	0.704603
df_10uM_1DDM	0.426862
df_10uM_1DDM	0.0918795
df_10uM_1DDM	0.750619
df_10uM_1DDM	0.174446
df_10uM_1DDM	0.156592
df_10uM_1DDM	0.253591
df_10uM_1DDM	0.28108
df_10uM_1DDM	0.0527025
df_10uM_1DDM	0.19528
df_10uM_1DDM	0.0989707
df_10uM_1DDM	0.281146
df_10uM_1DDM	0.215069
df_10uM_1DDM	0.101166
df_10uM_1DDM	0.0681402
df_10uM_1DDM	0.167872
df_10uM_1DDM	0.135437
df_10uM_1DDM	0.136989
df_10uM_1DDM	0.470292
df_10uM_1DDM	0.0971256
df_10uM_1DDM	0.138618
df_10uM_1DDM	0.0783551
df_10uM_1DDM	0.226055
df_10uM_1DDM	0.194496
df_10uM_1DDM	0.169552
df_10uM_1DDM	0.0861464
df_10uM_1DDM	0.0590967
df_10uM_1DDM	0.181997
df_10uM_1DDM	0.0458398
df_10uM_1DDM	0.0914253
df_10uM_1DDM	0.19058
df_10uM_1DDM	0.0929219
df_10uM_1DDM	0.221368
df_10uM_1DDM	0.180112
df_10uM_1DDM	0.0572067
df_10uM_1DDM	0.155391
df_10uM_1DDM	0.0791945
df_10uM_1DDM	0.158975
df_10uM_1DDM	0.164422
df_10uM_1DDM	0.0969105
df_10uM_1DDM	0.179694
df_10uM_1DDM	0.0780867
df_10uM_1DDM	0.0647164
[truncated: 44,263 more rows]

## Sheet: Figure2B
PG.Genes	PG.ProteinDescriptions	Log2_Fold_Change	P_value	Adjusted_P_value	Neg_Log10_Adj_P_value
TMSB15B;TMSB15A;TMSB15B	Thymosin beta-15B;Thymosin beta-15A;Thymosin beta-15B	0.0152674	0.928532	0.965305	0.0153353
SMIM26	Small integral membrane protein 26	-0.435963	0.137148	0.336985	0.47239
GATD3B;GATD3	Putative glutamine amidotransferase-like class 1 domain-containing protein 3B, mitochondrial;Glutamine amidotransferase-like class 1 domain-containing protein 3, mitochondrial	0.0886387	0.276402	0.512586	0.290233
LOC102724159;PWP2	Utp12 domain-containing protein;Periodic tryptophan protein 2 homolog	-0.0916786	0.484783	0.692415	0.159634
PIGBOS1	Protein PIGBOS1	-0.080981	0.735282	0.864628	0.0631708
NBDY	Negative regulator of P-body association	-0.231052	0.0569189	0.202549	0.69347
MMP24OS	Protein MMP24OS	0.208521	0.443233	0.661931	0.179187
MARCOL	MARCO-like protein	-0.129993	0.481423	0.690247	0.160996
CTXND2	Cortexin domain containing 2	0.435347	0.217927	0.4436	0.353008
ARHGEF18	Rho guanine nucleotide exchange factor 18 (Fragment);Rho guanine nucleotide exchange factor 18	0.640639	0.00559636	0.0455354	1.34165
UBA6	Ubiquitin-like modifier-activating enzyme 6	0.0713831	0.12307	0.316482	0.499651
ESYT2	Extended synaptotagmin-2	-0.0834286	0.425538	0.646389	0.189506
MED19	Mediator of RNA polymerase II transcription subunit 19	1.38852	0.0321357	0.142413	0.846449
UHRF1BP1L	UHRF1-binding protein 1-like	-0.163788	0.265227	0.500853	0.300289
SHTN1	Shootin-1	0.138588	0.0381461	0.158437	0.800144
TMEM223	Transmembrane protein 223	0.580836	0.0369218	0.154573	0.810866
FAM168B	Myelin-associated neurite-outgrowth inhibitor	0.316887	0.0583276	0.205286	0.687641
ILVBL	2-hydroxyacyl-CoA lyase 2	-0.0167204	0.936748	0.969499	0.0134526
PLEKHG3	Pleckstrin homology domain-containing family G member 3	-0.323131	0.527749	0.726769	0.138604
SH3PXD2B	SH3 and PX domain-containing protein 2B	0.0580845	0.634823	0.808366	0.092392
FAM234B	Protein FAM234B	0.151911	0.567903	0.76078	0.118741
TYW5	tRNA wybutosine-synthesizing protein 5	-0.104765	0.401701	0.629117	0.201269
VWA8	von Willebrand factor A domain-containing protein 8	-0.713909	0.076414	0.240805	0.618334
SBNO1	Protein strawberry notch homolog 1	-0.340055	0.09228	0.267595	0.572523
WDR91	WD repeat-containing protein 91	-0.0270109	0.93517	0.969011	0.0136714
POTEF	POTE ankyrin domain family member F	-0.411274	0.0732506	0.234559	0.629747
VPS37C	Vacuolar protein sorting-associated protein 37C	0.0236949	0.941022	0.970179	0.0131481
PEDS1	Plasmanylethanolamine desaturase	-0.0629431	0.479801	0.689471	0.161484
CNOT1	CCR4-NOT transcription complex subunit 1	-0.0293524	0.805746	0.908561	0.0416457
MAP1LC3B2;MAP1LC3B	Microtubule-associated proteins 1A/1B light chain 3 beta 2;Microtubule-associated proteins 1A/1B light chain 3B	0.095128	0.434464	0.654469	0.184111
PGP	Glycerol-3-phosphate phosphatase	0.0200355	0.736675	0.864899	0.0630344
RIMOC1	RAB7A-interacting MON1-CCZ1 complex subunit 1	0.0721415	0.519368	0.719147	0.143182
RCCD1	RCC1 domain-containing protein 1	0.0011084	0.989572	0.994776	0.00227475
TRABD2B;TRABD2A	Metalloprotease TIKI2;Metalloprotease TIKI1	0.175289	0.570807	0.762271	0.117891
CASTOR2	Cytosolic arginine sensor for mTORC1 subunit 2	-0.0365113	0.732748	0.864036	0.063468
UNC119B	Protein unc-119 homolog B	-0.000717185	0.997463	0.998804	0.00051965
CCDC85C	Coiled-coil domain-containing protein 85C	0.391607	0.259507	0.492551	0.307549
MYH7B	Myosin-7B	-0.353311	0.33232	0.569583	0.244443
POM121C	Nuclear envelope pore membrane protein POM 121C	-0.181425	0.243809	0.474638	0.323638
CYSRT1	Cysteine-rich tail protein 1	-0.18471	0.087216	0.259211	0.586347
CENPX	Centromere protein X	0.262824	0.482902	0.69122	0.160384
CEBPZOS	Protein CEBPZOS	0.278579	0.12744	0.323682	0.489882
NUDT19	Acyl-coenzyme A diphosphatase NUDT19	-0.0589082	0.603222	0.784859	0.105208
MIF4GD	MIF4G domain-containing protein	-0.399964	0.155631	0.364505	0.438297
HACD1	Very-long-chain (3R)-3-hydroxyacyl-CoA dehydratase 1	-0.0495462	0.920193	0.963271	0.0162513
EPM2A	Laforin, isoform 9	0.356906	0.351642	0.586333	0.231856
ERVK3-1	Endogenous retrovirus group K3 member 1	-0.184326	0.261455	0.495585	0.304882
IQCJ-SCHIP1;SCHIP1	IQCJ-SCHIP1 readthrough transcript protein;Schwannomin-interacting protein 1	-0.359696	0.390678	0.61951	0.207952
GPR89A;GPR89B	Golgi pH regulator A;Golgi pH regulator B	-0.18682	0.135828	0.335541	0.474254
WASH3P;WASH2P	Putative WAS protein family homolog 3;WAS protein family homolog 2	0.0701302	0.399009	0.626714	0.202931
UMAD1	UBAP1-MVB12-associated (UMA)-domain containing protein 1	-0.365633	0.115564	0.302997	0.518562
PALM2AKAP2	PALM2 and AKAP2 fusion	-0.134217	0.00781161	0.0576995	1.23883
MCRIP1	Mapk-regulated corepressor-interacting protein 1	0.103348	0.319237	0.556166	0.254796
STMP1	Short transmembrane mitochondrial protein 1	0.238048	0.416126	0.638445	0.194876
NACA	Nascent polypeptide-associated complex subunit alpha, muscle-specific form	0.0534088	0.587498	0.77312	0.111753
C11orf98	Uncharacterized protein C11orf98	0.275244	0.138433	0.33819	0.470839
ASDURF	ASNSD1 upstream open reading frame protein	-0.0544251	0.605877	0.787218	0.103905
DNASE2	Deoxyribonuclease-2-alpha	0.664347	0.011827	0.0741489	1.1299
AGPS	Alkyldihydroxyacetonephosphate synthase, peroxisomal	-0.0422225	0.411105	0.635923	0.196595
KIF2A	Kinesin-like protein KIF2A	-1.06235	0.00267512	0.0286172	1.54337
TK2	Thymidine kinase 2, mitochondrial	-0.0862832	0.810165	0.911646	0.0401739
DDX39A	ATP-dependent RNA helicase DDX39A	-1.14184	0.00551543	0.0452279	1.34459
PDLIM1	PDZ and LIM domain protein 1	-0.0540859	0.328503	0.565808	0.247331
ACOT7	Cytosolic acyl coenzyme A thioester hydrolase	0.0287164	0.720775	0.859103	0.0659547
MYO1C	Unconventional myosin-Ic	0.618733	0.000172059	0.0050482	2.29686
SNAP23	Synaptosomal-associated protein 23	-0.216706	0.0177411	0.0975451	1.01079
HAX1	HCLS1-associated protein X-1	-0.173835	0.210349	0.43348	0.363031
AIP	AH receptor-interacting protein	-0.0789164	0.404412	0.631868	0.199374
GTPBP1	GTP-binding protein 1	-0.413471	0.0788592	0.245446	0.610045
KCNK1	Potassium channel subfamily K member 1	-0.184797	0.302917	0.540934	0.266856
STXBP3	Syntaxin-binding protein 3	-0.461254	0.0354521	0.151144	0.82061
AP4M1	AP-4 complex subunit mu-1	0.619553	0.00392222	0.0360506	1.44309
SMAP	Small acidic protein	0.178137	0.0766447	0.241294	0.617454
RAB27B	Ras-related protein Rab-27B	-0.105211	0.470718	0.683595	0.165201
AP3B1	AP-3 complex subunit beta-1	-0.524252	0.00140288	0.0189469	1.72246
RHOD	Rho-related GTP-binding protein RhoD	-0.738188	0.0261055	0.12397	0.906682
LGALS8	Galectin-8	0.358183	0.102996	0.284792	0.545472
NDUFS8	NADH dehydrogenase [ubiquinone] iron-sulfur protein 8, mitochondrial	-0.104151	0.463697	0.678479	0.168464
TNFRSF10A	Tumor necrosis factor receptor superfamily member 10A	-0.0278187	0.904547	0.95472	0.020124
PSMD11	26S proteasome non-ATPase regulatory subunit 11	-0.832082	1.27866e-05	0.00118995	2.92447
PSMD12	26S proteasome non-ATPase regulatory subunit 12	-0.972315	1.35239e-05	0.00123613	2.90794
PSMD9	26S proteasome non-ATPase regulatory subunit 9	0.0084731	0.830026	0.920602	0.0359279
ATOX1	Copper transport protein ATOX1	-0.0943932	0.145082	0.347911	0.458532
GET1	Guided entry of tail-anchored proteins factor 1	0.00558362	0.962811	0.982032	0.00787418
PGRMC1	Membrane-associated progesterone receptor component 1	0.0465838	0.572594	0.763118	0.117409
SUPT5H	Transcription elongation factor SPT5	-0.268637	0.0159714	0.0903377	1.04413
TAF4	Transcription initiation factor TFIID subunit 4	0.758112	0.057828	0.204284	0.689765
DFFA	DNA fragmentation factor subunit alpha	0.147748	0.0728226	0.233566	0.631591
RFXAP	Regulatory factor X-associated protein	-0.1169	0.524558	0.723599	0.140502
CLIC1	Chloride intracellular channel protein 1	-0.0303365	0.492782	0.697483	0.156467
EIF3F	Eukaryotic translation initiation factor 3 subunit F	0.0320624	0.736278	0.8648	0.0630846
PDHX	Pyruvate dehydrogenase protein X component, mitochondrial	-0.0476208	0.501127	0.704274	0.152258
QSOX1	Sulfhydryl oxidase 1	0.575563	0.0355839	0.151341	0.820045
DCTN6	Dynactin subunit 6	0.220524	0.288226	0.527072	0.27813
SLC33A1	Acetyl-coenzyme A transporter 1	0.131944	0.16465	0.375875	0.424957
WASL	Neural Wiskott-Aldrich syndrome protein	-0.143158	0.0529116	0.194292	0.711545
IPO5	Importin-5	0.119044	0.114601	0.302477	0.519308
SAP18	Histone deacetylase complex subunit SAP18	0.286405	0.0816472	0.249973	0.602106
IGF2BP3	Insulin-like growth factor 2 mRNA-binding protein 3	0.336492	0.438002	0.657279	0.182251
DNM1L	Dynamin-1-like protein	-0.521341	0.00150566	0.0197527	1.70437
RTCA	RNA 3'-terminal phosphate cyclase	-1.44986	0.000216225	0.00574928	2.24039
IFRD1	Interferon-related developmental regulator 1	-0.443823	0.29255	0.529936	0.275776
GOLIM4	Golgi integral membrane protein 4	0.274565	0.0130116	0.078654	1.10428
MANBA	Beta-mannosidase	-0.0876628	0.357458	0.591066	0.228364
AGRN	Agrin	1.00121	5.70568e-05	0.00271361	2.56645
PLOD2	Procollagen-lysine,2-oxoglutarate 5-dioxygenase 2	0.445479	5.86794e-05	0.00273042	2.56377
MEIS1	Homeobox protein Meis1	0.284625	0.0843277	0.254125	0.594953
EXOC5	Exocyst complex component 5	-0.299005	0.158738	0.368882	0.433112
HMGN4	High mobility group nucleosome-binding domain-containing protein 4	-0.516737	0.372085	0.60542	0.217943
NDUFA4	Cytochrome c oxidase subunit NDUFA4	0.0144295	0.909556	0.956616	0.0192625
PSMD14	26S proteasome non-ATPase regulatory subunit 14	-0.561415	6.215e-05	0.00274582	2.56133
ZNF593	Zinc finger protein 593	0.280619	0.00436888	0.0387218	1.41204
BIN1	Myc box-dependent-interacting protein 1	-0.0409258	0.494544	0.699111	0.155454
KPNA3	Importin subunit alpha-4	0.167559	0.0736765	0.235291	0.628395
STK25	Serine/threonine-protein kinase 25	0.461322	0.0378239	0.157428	0.802918
USP9Y	Probable ubiquitin carboxyl-terminal hydrolase FAF-Y	0.175357	0.508358	0.71108	0.148082
BCL9	B-cell CLL/lymphoma 9 protein	0.304547	0.0497185	0.186593	0.729104
PES1	Pescadillo homolog	-0.595825	0.0139472	0.0829867	1.08099
EBAG9	Receptor-binding cancer antigen expressed on SiSo cells	0.0821619	0.569185	0.761641	0.11825
SDCBP	Syntenin-1	0.481	0.00554338	0.0452279	1.34459
MPHOSPH10	U3 small nucleolar ribonucleoprotein protein MPP10	0.19504	0.12308	0.316482	0.499651
NOP56	Nucleolar protein 56	0.164061	0.275314	0.511707	0.290979
DDX3X	ATP-dependent RNA helicase DDX3X	0.437581	0.398952	0.626714	0.202931
RNASET2	Ribonuclease T2	0.745661	0.150841	0.356937	0.447408
PODXL	Podocalyxin	-0.37692	0.00503806	0.0428156	1.3684
CCN1	CCN family member 1	-2.1797	9.55666e-06	0.00107699	2.96779
PIR	Pirin	-0.0662841	0.267145	0.502723	0.298672
PEX7	Peroxisomal targeting signal 2 receptor	-0.103851	0.709124	0.853985	0.0685499
KPNA4	Importin subunit alpha-3	0.166914	0.0200862	0.104144	0.982366
NFIB	Nuclear factor 1 B-type	0.0373558	0.720095	0.858855	0.0660804
PPP6C	Serine/threonine-protein phosphatase 6 catalytic subunit	-0.140587	0.220694	0.447469	0.349237
NME4	Nucleoside diphosphate kinase, mitochondrial	0.0387598	0.872497	0.935649	0.0288872
MAN2B1	Lysosomal alpha-mannosidase	0.220066	0.030916	0.138774	0.857692
UBE2C	Ubiquitin-conjugating enzyme E2 C	-0.162031	0.108264	0.293769	0.531994
PDXK	Pyridoxal kinase	-0.484664	0.000861019	0.0137118	1.8629
SCD	Stearoyl-CoA desaturase	-0.156393	0.226181	0.45297	0.343931
PLPP1	Phospholipid phosphatase 1	-0.390616	0.47332	0.684357	0.164718
PLPP3	Phospholipid phosphatase 3	-0.180408	0.379923	0.612455	0.212926
ARID1A	AT-rich interactive domain-containing protein 1A	-0.101944	0.423368	0.645058	0.190401
CDK2AP1	Cyclin-dependent kinase 2-associated protein 1	0.165258	0.693187	0.84449	0.0734056
SDHD	Succinate dehydrogenase [ubiquinone] cytochrome b small subunit, mitochondrial	0.288309	0.145099	0.347911	0.458532
NEMP1	Nuclear envelope integral membrane protein 1	-0.0546552	0.857595	0.931353	0.0308857
TXNDC9	Thioredoxin domain-containing protein 9	0.133087	0.0655773	0.219303	0.658955
TRAFD1	TRAF-type zinc finger domain-containing protein 1	0.107307	0.36076	0.59471	0.225695
COX7A2L	Cytochrome c oxidase subunit 7A-related protein, mitochondrial	0.0606094	0.641676	0.812678	0.0900817
NDUFAB1	Acyl carrier protein, mitochondrial	-0.112077	0.471473	0.683844	0.165043
UBFD1	Ubiquitin domain-containing protein UBFD1	0.0860252	0.190171	0.410096	0.387114
CYB561D2	Transmembrane reductase CYB561D2	0.0987314	0.589312	0.773797	0.111373
COPE	Coatomer subunit epsilon	0.0536879	0.406252	0.632794	0.198738
CDC42EP2	Cdc42 effector protein 2	-0.180536	0.355636	0.59015	0.229038
AP3D1	AP-3 complex subunit delta-1	-0.159808	0.220955	0.447469	0.349237
CCS	Copper chaperone for superoxide dismutase	-0.0319651	0.374618	0.607637	0.216356
ABLIM1	Actin-binding LIM protein 1	0.166806	0.0191019	0.100882	0.996188
GOSR2	Golgi SNAP receptor complex member 2	-0.0354625	0.824155	0.91871	0.0368216
TOR1A	Torsin-1A	-0.202872	0.0487971	0.184648	0.733656
TOR1B	Torsin-1B	0.124952	0.26193	0.496105	0.304427
STX16	Syntaxin-16	0.559894	0.0615437	0.211392	0.674911
ADAM10	Disintegrin and metalloproteinase domain-containing protein 10	0.288571	0.027012	0.126381	0.898317
EI24	Etoposide-induced protein 2.4 homolog	-0.0517471	0.663578	0.826998	0.0824957
PTGES	Prostaglandin E synthase	-0.584502	0.0819804	0.250526	0.601147
RIOK3	Serine/threonine-protein kinase RIO3	-1.32422	0.0271661	0.126704	0.897209
IMPA2	Inositol monophosphatase 2	-0.204028	0.040324	0.16405	0.785023
ACOT8	Acyl-coenzyme A thioesterase 8	0.0504272	0.531593	0.729982	0.136688
CDIPT	CDP-diacylglycerol--inositol 3-phosphatidyltransferase	0.196325	0.0839321	0.253492	0.596035
PDCD5	Programmed cell death protein 5	-0.0222981	0.773293	0.88813	0.0515236
PRMT5	Protein arginine N-methyltransferase 5	-0.0080545	0.910602	0.957547	0.01884
SLC9A3R1	Na(+)/H(+) exchange regulatory cofactor NHE-RF1	-0.160616	0.00255699	0.0278417	1.5553
CHEK1	Serine/threonine-protein kinase Chk1	1.00169	3.60063e-05	0.0021233	2.67299
TNFRSF10B	Tumor necrosis factor receptor superfamily member 10B	-0.044627	0.87093	0.93481	0.0292767
FPGT	Fucose-1-phosphate guanylyltransferase	-0.650648	0.0103991	0.0686666	1.16325
TPP1	Tripeptidyl-peptidase 1	-0.491793	0.00059727	0.0107472	1.9687
TCERG1	Transcription elongation regulator 1	-0.0159794	0.902418	0.953148	0.0208398
NDC80	Kinetochore protein NDC80 homolog	-0.0931627	0.533987	0.732054	0.135457
NRP1	Neuropilin-1	-0.0989481	0.743794	0.868465	0.0612478
TNPO2	Transportin-2	-0.298435	0.131794	0.329541	0.482091
MRAS	Ras-related protein M-Ras	-0.755912	0.141646	0.342805	0.464953
PSMA7	Proteasome subunit alpha type-7	0.0699633	0.376641	0.60942	0.215083
SCAMP3	Secretory carrier-associated membrane protein 3	-0.0352154	0.443519	0.661931	0.179187
BCKDK	[3-methyl-2-oxobutanoate dehydrogenase [lipoamide]] kinase, mitochondrial	-0.16148	0.329916	0.567585	0.245969
MGST3	Microsomal glutathione S-transferase 3	0.245774	0.0223911	0.111085	0.954345
GEMIN2	Gem-associated protein 2	0.0539674	0.805505	0.908462	0.0416932
TAX1BP3	Tax1-binding protein 3	0.163226	0.37773	0.610352	0.214419
GIPC1	PDZ domain-containing protein GIPC1	0.167713	0.105122	0.288795	0.539411
TIMM23	Mitochondrial import inner membrane translocase subunit Tim23	0.144065	0.32685	0.564832	0.24808
HAT1	Histone acetyltransferase type B catalytic subunit	-0.205523	0.199393	0.421428	0.375277
CASK	Peripheral plasma membrane protein CASK	-0.183237	0.0101328	0.067582	1.17017
UQCRQ	Cytochrome b-c1 complex subunit 8	0.173367	0.0104906	0.0689646	1.16137
UQCR11	Cytochrome b-c1 complex subunit 10	-0.244478	0.50901	0.711658	0.147729
HGS	Hepatocyte growth factor-regulated tyrosine kinase substrate	0.0736128	0.338369	0.575358	0.240062
AURKA	Aurora kinase A	1.60753	2.79149e-06	0.000649967	3.18711
RAB29	Ras-related protein Rab-7L1	-0.359651	0.300718	0.538898	0.268493
CLGN	Calmegin	0.18941	0.128781	0.325559	0.48737
VPS26C	Vacuolar protein sorting-associated protein 26C	0.0319555	0.835827	0.922913	0.0348394
PPP1R12A	Protein phosphatase 1 regulatory subunit 12A	-0.819736	7.33789e-06	0.000971211	3.01269
HNRNPDL	Heterogeneous nuclear ribonucleoprotein D-like	0.0945631	0.291347	0.528697	0.276793
XPO1	Exportin-1	-0.138649	0.0406316	0.164852	0.782907
BTAF1	TATA-binding protein-associated factor 172	0.0418008	0.878375	0.938909	0.0273766
ARHGEF10	Rho guanine nucleotide exchange factor 10	-0.277061	0.099794	0.279532	0.553568
ZNF609	Zinc finger protein 609	-0.291842	0.20912	0.432172	0.364343
SPTBN2	Spectrin beta chain, non-erythrocytic 2	0.0961749	0.42485	0.646007	0.189763
SEC16A	Protein transport protein Sec16A	0.0960574	0.0773643	0.242389	0.615487
PLXNB2	Plexin-B2	-0.214445	0.0439156	0.173219	0.761403
TECPR2	Tectonin beta-propeller repeat-containing protein 2	-0.0716818	0.638711	0.811988	0.0904503
U2SURP	U2 snRNP-associated SURP motif-containing protein	0.578543	0.00479024	0.041289	1.38417
PFAS	Phosphoribosylformylglycinamidine synthase	-1.05288	8.36097e-06	0.00101628	2.99298
DCLK1	Serine/threonine-protein kinase DCLK1	-0.47816	0.257686	0.490188	0.309638
ANKRD28	Serine/threonine-protein phosphatase 6 regulatory ankyrin repeat subunit A	-0.291184	0.0377	0.157242	0.803432
LSM1	U6 snRNA-associated Sm-like protein LSm1	0.289272	0.0545797	0.198217	0.702858
NPC1	NPC intracellular cholesterol transporter 1	-0.281939	0.0451666	0.175747	0.755113
AGPAT2	1-acyl-sn-glycerol-3-phosphate acyltransferase beta	0.370724	0.222151	0.449086	0.34767
DEGS1	Sphingolipid delta(4)-desaturase DES1	-0.0835898	0.231605	0.459047	0.338143
SCAMP1	Secretory carrier-associated membrane protein 1	-0.235332	0.0299661	0.135828	0.867011
SCAMP2	Secretory carrier-associated membrane protein 2	-0.406608	0.000525643	0.00987039	2.00567
ARPC1B	Actin-related protein 2/3 complex subunit 1B	-0.144479	0.0611722	0.210724	0.676286
ARPC2	Actin-related protein 2/3 complex subunit 2	-0.0465048	0.522906	0.722489	0.141169
ARPC3	Actin-related protein 2/3 complex subunit 3	-0.0874885	0.229801	0.456289	0.34076
BET1	BET1 homolog	-0.0855805	0.730466	0.863225	0.0638761
ZBTB7B	Zinc finger and BTB domain-containing protein 7B	0.233131	0.473565	0.684357	0.164718
POLR1C	DNA-directed RNA polymerases I and III subunit RPAC1	0.169263	0.040897	0.165365	0.781557
PLSCR1	Phospholipid scramblase 1	-0.233237	0.124881	0.319362	0.495717
PGRMC2	Membrane-associated progesterone receptor component 2	0.0849251	0.419215	0.641533	0.192781
CETN3	Centrin-3	0.176138	0.461527	0.676392	0.169802
PFDN6	Prefoldin subunit 6	-0.098696	0.288185	0.527072	0.27813
WDR46	WD repeat-containing protein 46	0.393373	0.210237	0.43348	0.363031
GNPAT	Dihydroxyacetone phosphate acyltransferase	-0.00875906	0.905016	0.955045	0.0199761
LAMA5	Laminin subunit alpha-5	0.785516	0.0177875	0.0975451	1.01079
ZNF185	Zinc finger protein 185	0.556021	0.0125531	0.0769367	1.11387
CASC3	Protein CASC3	-0.137388	0.197969	0.420249	0.376494
NDUFA1	NADH dehydrogenase [ubiquinone] 1 alpha subcomplex subunit 1	0.238825	0.170106	0.384061	0.4156
ACOX3	Peroxisomal acyl-coenzyme A oxidase 3	0.0449312	0.737453	0.865077	0.0629454
RER1	Protein RER1	0.307813	0.00737873	0.0555597	1.25524
SURF4	Surfeit locus protein 4	0.0114482	0.941801	0.970457	0.0130238
SPTLC1	Serine palmitoyltransferase 1	0.174094	0.299918	0.537908	0.269292
SPTLC2	Serine palmitoyltransferase 2	0.186502	0.0825133	0.251126	0.600109
OGT	UDP-N-acetylglucosamine--peptide N-acetylglucosaminyltransferase 110 kDa subunit	-0.55022	0.0103161	0.0682699	1.16577
PMM2	Phosphomannomutase 2	-0.152589	0.0113945	0.072363	1.14048
POLR3G	DNA-directed RNA polymerase III subunit RPC7	0.15579	0.251856	0.483888	0.315255
TM9SF1	Transmembrane 9 superfamily member 1	0.657643	0.0111844	0.0713979	1.14631
HMGB3	High mobility group protein B3	0.245226	0.0501187	0.187152	0.727806
GPR37	Prosaposin receptor GPR37	-0.20482	0.35405	0.588836	0.230005
PPM1G	Protein phosphatase 1G	0.0316186	0.687689	0.841222	0.0750895
INPPL1	Phosphatidylinositol 3,4,5-trisphosphate 5-phosphatase 2	0.102374	0.578331	0.766048	0.115744
EIF3D	Eukaryotic translation initiation factor 3 subunit D	-0.299695	0.303581	0.541032	0.266777
EIF3H	Eukaryotic translation initiation factor 3 subunit H	-0.064488	0.148959	0.354596	0.450267
HDAC3	Histone deacetylase 3	0.175402	0.127573	0.323742	0.489801
BCAT2	Branched-chain-amino-acid aminotransferase, mitochondrial	1.00826	0.000412399	0.00837718	2.0769
BIRC5	Baculoviral IAP repeat-containing protein 5	0.100811	0.673169	0.833208	0.0792468
IPO8	Importin-8	0.164139	0.281031	0.517729	0.285897
STX7	Syntaxin-7	-0.0326349	0.789595	0.899337	0.0460776
SLC16A3	Monocarboxylate transporter 4	0.0112412	0.918496	0.96228	0.0166985
SLC31A1	High affinity copper uptake protein 1	-0.124059	0.466928	0.680798	0.166982
ABCC3	ATP-binding cassette sub-family C member 3	-0.679931	0.0563552	0.201593	0.695525
ABCC4	ATP-binding cassette sub-family C member 4	-0.134428	0.0916923	0.26666	0.574042
POLR1G	DNA-directed RNA polymerase I subunit RPA34	0.18782	0.139671	0.340237	0.468219
P4HA2	Prolyl 4-hydroxylase subunit alpha-2	0.498473	6.8664e-05	0.0029635	2.5282
YKT6	Synaptobrevin homolog YKT6	-0.139739	0.331464	0.568605	0.245189
NUP42	Nucleoporin NUP42	0.151149	0.638129	0.811421	0.0907538
ARPC5	Actin-related protein 2/3 complex subunit 5	-0.14197	0.121513	0.314393	0.502526
POLR2D	DNA-directed RNA polymerase II subunit RPB4	-0.157499	0.528231	0.727263	0.138308
CYP27B1	25-hydroxyvitamin D-1 alpha hydroxylase, mitochondrial	-0.271208	0.416126	0.638445	0.194876
PDPK1	3-phosphoinositide-dependent protein kinase 1	0.589043	6.05052e-05	0.00274582	2.56133
TAPBP	Tapasin	-0.00703516	0.936163	0.969499	0.0134526
RNF113A	E3 ubiquitin-protein ligase RNF113A	0.0564298	0.642895	0.813314	0.0897418
KCNN4	Intermediate conductance calcium-activated potassium channel protein 4	-0.0853183	0.541064	0.738108	0.13188
DHX15	ATP-dependent RNA helicase DHX15	-0.460933	0.000565657	0.0104762	1.9798
RNMT	mRNA cap guanine-N7 methyltransferase	0.0199732	0.751595	0.873632	0.0586717
ZZEF1	Zinc finger ZZ-type and EF-hand domain-containing protein 1	0.0806977	0.479577	0.689471	0.161484
TTI1	TELO2-interacting protein 1 homolog	-0.186168	0.76448	0.882582	0.0542448
PLXNB1	Plexin-B1	-0.0951193	0.519574	0.719169	0.143169
PJA2	E3 ubiquitin-protein ligase Praja-2	-0.179446	0.233693	0.461651	0.335686
CYB5B	Cytochrome b5 type B	0.00760668	0.962906	0.982032	0.00787418
PRPF4	U4/U6 small nuclear ribonucleoprotein Prp4	0.219616	0.164016	0.375489	0.425403
PHGDH	D-3-phosphoglycerate dehydrogenase	-0.258167	0.00123771	0.0174688	1.75774
NDUFS4	NADH dehydrogenase [ubiquinone] iron-sulfur protein 4, mitochondrial	-0.137241	0.112507	0.299281	0.523921
DYNC1LI2	Cytoplasmic dynein 1 light intermediate chain 2	-0.308781	0.000846083	0.0136728	1.86414
PSMD3	26S proteasome non-ATPase regulatory subunit 3	-0.160898	0.0537087	0.19601	0.707721
RBFOX2	RNA binding protein fox-1 homolog 2	-0.0480304	0.680561	0.837792	0.0768639
PAPSS1	Bifunctional 3'-phosphoadenosine 5'-phosphosulfate synthase 1	-0.391574	0.00398956	0.0364993	1.43772
ZW10	Centromere/kinetochore protein zw10 homolog	-0.218918	0.415422	0.638073	0.19513
SART1	U4/U6.U5 tri-snRNP-associated protein 1	0.246405	0.0089817	0.0625858	1.20352
GPAA1	Glycosylphosphatidylinositol anchor attachment 1 protein	-0.0437212	0.608033	0.788991	0.102928
DAPK3	Death-associated protein kinase 3	1.80066	0.000474274	0.00925471	2.03364
TGFB1I1	Transforming growth factor beta-1-induced transcript 1 protein	-0.0237702	0.811329	0.912424	0.0398032
ZBTB43	Zinc finger and BTB domain-containing protein 43	-0.378679	0.110928	0.297164	0.527004
CTIF	CBP80/20-dependent translation initiation factor	-0.160813	0.248666	0.479772	0.318965
ATMIN	ATM interactor	0.175757	0.295262	0.532741	0.273484
PPIP5K2	Inositol hexakisphosphate and diphosphoinositol-pentakisphosphate kinase 2	-1.07612	0.000213064	0.00571669	2.24286
EEF1E1	Eukaryotic translation elongation factor 1 epsilon-1	-0.314781	0.0336368	0.146555	0.833999
RIPK2	Receptor-interacting serine/threonine-protein kinase 2	0.353195	0.0454873	0.176727	0.752698
WDR62	WD repeat-containing protein 62	-0.0766708	0.907385	0.956155	0.0194717
HNRNPR	Heterogeneous nuclear ribonucleoprotein R	0.169415	0.37232	0.60543	0.217936
PRPF3	U4/U6 small nuclear ribonucleoprotein Prp3	-0.159499	0.560786	0.754812	0.122161
TXNL1	Thioredoxin-like protein 1	0.231035	0.0618834	0.211948	0.673771
TPD52L2	Tumor protein D54	-0.0935819	0.118926	0.309716	0.509036
EMC8	ER membrane protein complex subunit 8	0.186891	0.227958	0.454662	0.342311
ERI3	ERI1 exoribonuclease 3	-0.0169026	0.848524	0.927645	0.0326182
FIBP	Acidic fibroblast growth factor intracellular-binding protein	-0.0917729	0.669332	0.830481	0.0806705
EIF4G3	Eukaryotic translation initiation factor 4 gamma 3	0.38494	0.158849	0.368996	0.432979
PPIH	Peptidyl-prolyl cis-trans isomerase H	0.0803021	0.385231	0.616954	0.209747
MBTPS2	Membrane-bound transcription factor site-2 protease	0.137408	0.395864	0.624038	0.204789
HTRA2	Serine protease HTRA2, mitochondrial	0.157463	0.385234	0.616954	0.209747
OIP5	Protein Mis18-beta	-0.342798	0.316101	0.55372	0.25671
AKR7A2	Aflatoxin B1 aldehyde reductase member 2	-0.146209	0.0432182	0.172097	0.764226
EPB41L2	Band 4.1-like protein 2	-0.207049	0.00693735	0.0531571	1.27444
TGOLN2	Trans-Golgi network integral membrane protein 2	0.141538	0.399985	0.627585	0.202328
LAMTOR5	Ragulator complex protein LAMTOR5	-0.0878531	0.51043	0.712474	0.147231
B4GAT1	Beta-1,4-glucuronyltransferase 1	1.34083	0.0437473	0.173077	0.76176
MED7	Mediator of RNA polymerase II transcription subunit 7	-0.113332	0.682268	0.839026	0.0762244
WIPF1	WAS/WASL-interacting protein family member 1	0.0512301	0.30296	0.540934	0.266856
SGCE	Epsilon-sarcoglycan	-0.0768005	0.714679	0.855431	0.0678148
CA12	Carbonic anhydrase 12	-0.341647	0.20067	0.422098	0.374587
DENR	Density-regulated protein	-0.120228	0.00019936	0.00552325	2.25781
XPOT	Exportin-T	0.0726469	0.48892	0.695156	0.157918
DNPH1	2'-deoxynucleoside 5'-phosphate N-hydrolase 1	0.163225	0.109839	0.296116	0.528538
TIMM44	Mitochondrial import inner membrane translocase subunit TIM44	-0.424384	0.00534733	0.0445178	1.35147
TRAPPC3	Trafficking protein particle complex subunit 3	0.0831504	0.330897	0.568452	0.245306
CHMP2A	Charged multivesicular body protein 2a	-0.201758	0.027083	0.126614	0.897518
PLRG1	Pleiotropic regulator 1	0.124273	0.634722	0.808366	0.092392
RGS10	Regulator of G-protein signaling 10	-0.08292	0.647903	0.816094	0.0882599
ZNF207	BUB3-interacting and GLEBS motif-containing protein ZNF207	0.155516	0.167347	0.379558	0.420722
NDUFB5	NADH dehydrogenase [ubiquinone] 1 beta subcomplex subunit 5, mitochondrial	0.0452681	0.727242	0.862065	0.0644601
NDUFB3	NADH dehydrogenase [ubiquinone] 1 beta subcomplex subunit 3	0.0431908	0.496069	0.700637	0.154507
NDUFC1	NADH dehydrogenase [ubiquinone] 1 subunit C1, mitochondrial	0.0814721	0.555476	0.749528	0.125212
NDUFA2	NADH dehydrogenase [ubiquinone] 1 alpha subcomplex subunit 2	0.17388	0.334178	0.570959	0.243395
GET3	ATPase GET3	-0.726051	0.00134564	0.0185096	1.7326
BUB3	Mitotic checkpoint protein BUB3	0.0498236	0.684648	0.839564	0.0759463
PLPP2	Phospholipid phosphatase 2	1.49652	0.12288	0.316417	0.49974
ACTN4	Alpha-actinin-4	-0.0861969	0.369426	0.603815	0.219096
GSTZ1	Maleylacetoacetate isomerase	-0.300696	0.0139225	0.0829224	1.08133
BUD23	Probable 18S rRNA (guanine-N(7))-methyltransferase	0.0614796	0.0946739	0.271772	0.565795
TRIAP1	TP53-regulated inhibitor of apoptosis 1	0.179919	0.387032	0.616976	0.209731
GATC	Glutamyl-tRNA(Gln) amidotransferase subunit C, mitochondrial	-0.213285	0.108199	0.293769	0.531994
HTATSF1	HIV Tat-specific factor 1	0.0421934	0.696489	0.847108	0.0720613
KDELR3	ER lumen protein-retaining receptor 3	0.182741	0.59891	0.781233	0.10722
CYTH3	Cytohesin-3	-0.321782	0.186518	0.406476	0.390965
AP1G1	AP-1 complex subunit gamma-1	0.0805338	0.368785	0.603264	0.219493
STX6	Syntaxin-6	0.146093	0.163293	0.374643	0.426382
SYNGR2	Synaptogyrin-2	0.0135409	0.882601	0.941064	0.0263809
SGTA	Small glutamine-rich tetratricopeptide repeat-containing protein alpha	0.182639	0.0100821	0.0673194	1.17186
ENSA	Alpha-endosulfine	0.0745989	0.382619	0.614253	0.211653
SLC25A20	Mitochondrial carnitine/acylcarnitine carrier protein	0.00868786	0.932778	0.967542	0.0143304
NARS1	Asparagine--tRNA ligase, cytoplasmic	-0.76799	0.000224537	0.00591745	2.22787
MYO1B	Unconventional myosin-Ib	0.286001	0.0922458	0.267595	0.572523
SSNA1	Sjoegren syndrome nuclear autoantigen 1	0.0751941	0.468777	0.682315	0.166015
SLC25A17	Peroxisomal membrane protein PMP34	0.390723	0.026451	0.125133	0.902629
NUDT21	Cleavage and polyadenylation specificity factor subunit 5	0.0606282	0.330166	0.567851	0.245766
LANCL1	Glutathione S-transferase LANCL1	-0.141676	0.201176	0.422796	0.373869
STRN	Striatin	0.259441	0.166148	0.3777	0.422853
RRP9	U3 small nucleolar RNA-interacting protein 2	0.453236	0.00799379	0.0584184	1.23345
SCO2	Protein SCO2 homolog, mitochondrial	0.761037	0.0859823	0.256678	0.590612
AKAP8	A-kinase anchor protein 8	-0.129347	0.174377	0.390446	0.408439
SLC37A4	Glucose-6-phosphate exchanger SLC37A4	0.18759	0.0525566	0.193465	0.713397
ZBTB14	Zinc finger and BTB domain-containing protein 14	0.367655	0.0474288	0.181822	0.740354
IDH3B	Isocitrate dehydrogenase [NAD] subunit beta, mitochondrial	-0.00261793	0.958142	0.980236	0.00866943
NRDC	Nardilysin	-0.168145	0.00334154	0.0324569	1.48869
CALU	Calumenin	-0.0354839	0.547819	0.742898	0.129071
EDIL3	EGF-like repeat and discoidin I-like domain-containing protein 3	0.0477496	0.300886	0.53897	0.268435
ATP9B	Probable phospholipid-transporting ATPase IIB	0.043008	0.668443	0.830292	0.0807694
AHCYL1	S-adenosylhomocysteine hydrolase-like protein 1	-0.297306	0.01438	0.0847151	1.07204
NDUFS5	NADH dehydrogenase [ubiquinone] iron-sulfur protein 5	0.123971	0.330496	0.567927	0.245708
PDE6D	Retinal rod rhodopsin-sensitive cGMP 3',5'-cyclic phosphodiesterase subunit delta	-0.369807	0.00982054	0.0666186	1.1764
ORC4	Origin recognition complex subunit 4	-1.28763	0.00465983	0.0405044	1.3925
MFSD11	UNC93-like protein MFSD11	-0.259235	0.0634356	0.214794	0.667978
RAD21	Double-strand-break repair protein rad21 homolog	0.00678925	0.897265	0.950064	0.0222471
AKR1B10	Aldo-keto reductase family 1 member B10	-0.170462	0.0189444	0.100474	0.997945
TIMM8A	Mitochondrial import inner membrane translocase subunit Tim8 A	-0.176511	0.0438214	0.173077	0.76176
DHX16	Pre-mRNA-splicing factor ATP-dependent RNA helicase DHX16	-0.58476	0.00291921	0.0301516	1.52069
ZNRD2	Protein ZNRD2	0.23991	0.0175473	0.0967703	1.01426
BNIP3L	BCL2/adenovirus E1B 19 kDa protein-interacting protein 3-like	0.477876	0.0145106	0.0851476	1.06983
SH3BP5	SH3 domain-binding protein 5	-0.453539	0.0946822	0.271772	0.565795
MED14	Mediator of RNA polymerase II transcription subunit 14	-0.039425	0.928462	0.965305	0.0153353
PCDH7	Protocadherin-7	0.372339	0.121499	0.314393	0.502526
PRPSAP2	Phosphoribosyl pyrophosphate synthase-associated protein 2	0.0117806	0.854492	0.92972	0.0316479
SMARCA5	SWI/SNF-related matrix-associated actin-dependent regulator of chromatin subfamily A member 5	0.145468	0.780392	0.892648	0.0493199
SPAG9	C-Jun-amino-terminal kinase-interacting protein 4	0.0533459	0.224728	0.451579	0.345267
AQR	RNA helicase aquarius	-0.266253	0.124559	0.319082	0.496098
OPA1	Dynamin-like 120 kDa protein, mitochondrial	-0.337611	0.0387375	0.159891	0.796175
KIF1B	Kinesin-like protein KIF1B	-0.680413	0.00632273	0.0500774	1.30036
MARCHF6	E3 ubiquitin-protein ligase MARCHF6	-0.265168	0.537322	0.734685	0.133899
KDM1A	Lysine-specific histone demethylase 1A	-0.218426	0.290151	0.528256	0.277156
TBC1D4	TBC1 domain family member 4	-0.0660859	0.528895	0.72801	0.137863
FZD6	Frizzled-6	0.295998	0.626832	0.803402	0.095067
NME2P1	Putative nucleoside diphosphate kinase	0.428426	0.124673	0.319103	0.496068
FADS1	Acyl-CoA (8-3)-desaturase	0.212674	0.0322806	0.142703	0.845568
PPL	Periplakin	0.975302	0.0362535	0.153248	0.814606
GSDME	Gasdermin-E	0.00187256	0.979795	0.990101	0.00432038
MAN1A2	Mannosyl-oligosaccharide 1,2-alpha-mannosidase IB	0.0595583	0.499889	0.703379	0.15281
ACSL4	Long-chain-fatty-acid--CoA ligase 4	-0.716269	0.000891863	0.0140836	1.85129
SNX3	Sorting nexin-3	-0.00191298	0.963247	0.982212	0.00779495
STX10	Syntaxin-10	0.0113782	0.938353	0.969499	0.0134526
OGA	Protein O-GlcNAcase	-0.0186318	0.757904	0.877994	0.0565084
ADCY9	Adenylate cyclase type 9	-0.642903	0.00481942	0.0414804	1.38216
SORBS3	Vinexin	-0.23798	0.0269241	0.126368	0.898362
SYNCRIP	Heterogeneous nuclear ribonucleoprotein Q	0.077915	0.322414	0.559527	0.252179
CDC40	Pre-mRNA-processing factor 17	0.0825454	0.524525	0.723599	0.140502
RANBP6	Ran-binding protein 6	0.50235	0.131083	0.328386	0.483616
NEMF	Ribosome quality control complex subunit NEMF	-0.320513	0.145777	0.348695	0.457555
GMDS	GDP-mannose 4,6 dehydratase	-0.529015	0.00116391	0.016908	1.77191
NMT2	Glycylpeptide N-tetradecanoyltransferase 2	-0.140465	0.0223612	0.111079	0.954369
CCNT1	Cyclin-T1	-0.143702	0.494754	0.699111	0.155454
BUB1B	Mitotic checkpoint serine/threonine-protein kinase BUB1 beta	0.00731598	0.972893	0.986642	0.00584041
PLOD3	Multifunctional procollagen lysine hydroxylase and glycosyltransferase LH3	0.478794	0.00020798	0.00565628	2.24747
EIF4E2	Eukaryotic translation initiation factor 4E type 2	0.165912	0.268502	0.504479	0.297157
DIAPH1	Protein diaphanous homolog 1	0.0850994	0.307846	0.544882	0.263697
SELENOF	Selenoprotein F	0.28396	0.129543	0.32604	0.486729
TSPAN3	Tetraspanin-3	0.43288	0.192347	0.412093	0.385005
EXOC3	Exocyst complex component 3	-0.20999	0.411196	0.635923	0.196595
PLIN3	Perilipin-3	-0.124864	0.0026813	0.0286172	1.54337
SLC16A7	Monocarboxylate transporter 2	-0.179702	0.0902451	0.26348	0.579252
RAD1	Cell cycle checkpoint protein RAD1	-0.120861	0.0791237	0.245697	0.6096
PRMT3	Protein arginine N-methyltransferase 3	-0.225582	0.00449098	0.0393357	1.40521
KPNA6	Importin subunit alpha-7	0.0488282	0.748085	0.87152	0.0597225
UGDH	UDP-glucose 6-dehydrogenase	-0.453336	0.00224564	0.0254581	1.59417
CTNND1	Catenin delta-1	0.0115016	0.860329	0.931481	0.0308259
ICMT	Protein-S-isoprenylcysteine O-methyltransferase	0.190512	0.358898	0.59261	0.227231
EIF1B	Eukaryotic translation initiation factor 1b	0.129629	0.051821	0.19221	0.716224
SNX2	Sorting nexin-2	-0.325898	0.00428044	0.0383373	1.41638
DPM1	Dolichol-phosphate mannosyltransferase subunit 1	-0.179866	0.054741	0.198351	0.702565
USO1	General vesicular transport factor p115	0.0840498	0.0152452	0.0876827	1.05709
SLC19A2	Thiamine transporter 1	-0.184936	0.294958	0.532586	0.27361
TOM1	Target of Myb protein 1	0.218268	0.123286	0.316642	0.499431
PFKFB2	6-phosphofructo-2-kinase/fructose-2,6-bisphosphatase 2	-0.56884	9.61572e-05	0.00362476	2.44072
CCDC22	Coiled-coil domain-containing protein 22	0.0777893	0.412724	0.636912	0.195921
PQBP1	Polyglutamine-binding protein 1	0.0983621	0.104538	0.287721	0.541029
TIMM17B	Mitochondrial import inner membrane translocase subunit Tim17-B	0.0926207	0.483224	0.691345	0.160305
PRAF2	PRA1 family protein 2	-0.212865	0.208342	0.431563	0.364955
DKC1	H/ACA ribonucleoprotein complex subunit DKC1	0.563073	5.27723e-05	0.00263792	2.57874
EIF5B	Eukaryotic translation initiation factor 5B	-0.0170108	0.832516	0.92182	0.0353541
EDF1	Endothelial differentiation-related factor 1	-0.0330155	0.711484	0.854059	0.0685119
DNAJA2	DnaJ homolog subfamily A member 2	0.0401426	0.738338	0.865487	0.0627393
BRD4	Bromodomain-containing protein 4	-0.130004	0.379695	0.612364	0.21299
CUTA	Protein CutA	-0.272256	0.0709341	0.22961	0.639008
SMPD2	Sphingomyelin phosphodiesterase 2	-0.16358	0.383116	0.614719	0.211323
TBL1X	F-box-like/WD repeat-containing protein TBL1X	0.136671	0.216626	0.442154	0.354427
HUS1	Checkpoint protein HUS1	0.0343727	0.614206	0.793882	0.100244
PFDN1	Prefoldin subunit 1	0.0791019	0.339283	0.576201	0.239426
PPP1R11	E3 ubiquitin-protein ligase PPP1R11	0.164124	0.153037	0.360584	0.442994
CTNS	Cystinosin	0.500812	0.0451186	0.175747	0.755113
NOL3	Nucleolar protein 3	0.0263217	0.721095	0.859313	0.0658488
ABCB7	Iron-sulfur clusters transporter ABCB7, mitochondrial	-0.311437	0.0169286	0.0942308	1.02581
MITF	Microphthalmia-associated transcription factor	-0.559526	0.0619937	0.212147	0.673363
SRGAP2	SLIT-ROBO Rho GTPase-activating protein 2	-0.214207	0.164897	0.376293	0.424474
NOS1AP	Carboxyl-terminal PDZ ligand of neuronal nitric oxide synthase protein	-0.359065	0.159071	0.369223	0.432711
IGSF3	Immunoglobulin superfamily member 3	-0.0550273	0.710422	0.854059	0.0685119
FAM20B	Glycosaminoglycan xylosylkinase	0.168736	0.394882	0.623354	0.205265
EFCAB14	EF-hand calcium-binding domain-containing protein 14	-0.255935	0.49674	0.701253	0.154125
WDR1	WD repeat-containing protein 1	-0.330424	0.00312342	0.0311609	1.50639
ATP9A	Probable phospholipid-transporting ATPase IIA	-0.268148	0.00684092	0.0527096	1.27811
ROCK2	Rho-associated protein kinase 2	0.349073	0.000155558	0.00485175	2.3141
CLASP2	CLIP-associating protein 2	-0.422468	0.0327101	0.144099	0.84134
COBL	Protein cordon-bleu	0.188316	0.175016	0.390997	0.407827
CPNE3	Copine-3	-0.322242	0.0116307	0.0734599	1.13395
ATG13	Autophagy-related protein 13	-0.207641	0.0613329	0.210911	0.6759
ZC3H11A	Zinc finger CCCH domain-containing protein 11A	-0.521172	0.124611	0.319082	0.496098
CLUH	Clustered mitochondria protein homolog	-0.240186	0.0022082	0.0252438	1.59784
TSC22D2	TSC22 domain family protein 2	-0.0116444	0.965205	0.983236	0.00734236
DNAJC13	DnaJ homolog subfamily C member 13	0.930311	5.10206e-05	0.00263792	2.57874
PHACTR2	Phosphatase and actin regulator 2	-0.0984071	0.46903	0.682351	0.165992
PPP6R2	Serine/threonine-protein phosphatase 6 regulatory subunit 2	-0.433416	0.0313555	0.139829	0.854402
CNOT3	CCR4-NOT transcription complex subunit 3	-0.123644	0.114344	0.302411	0.519402
ANKRD17	Ankyrin repeat domain-containing protein 17	0.192609	0.282052	0.518809	0.284993
DNAJB6	DnaJ homolog subfamily B member 6	0.267449	0.362635	0.596825	0.224153
LRP5	Low-density lipoprotein receptor-related protein 5	-0.56044	0.0027834	0.0291575	1.53525
COQ9	Ubiquinone biosynthesis protein COQ9, mitochondrial	-0.0502293	0.713816	0.855258	0.0679027
GGCT	Gamma-glutamylcyclotransferase	-0.0562002	0.675053	0.834498	0.0785746
NDUFS7	NADH dehydrogenase [ubiquinone] iron-sulfur protein 7, mitochondrial	-0.0353064	0.632751	0.807418	0.0929017
RTN2	Reticulon-2	0.326669	0.217895	0.4436	0.353008
NDUFS2	NADH dehydrogenase [ubiquinone] iron-sulfur protein 2, mitochondrial	0.063031	0.298347	0.536359	0.270544
ZPR1	Zinc finger protein ZPR1	-0.12213	0.0365628	0.15433	0.811551
NIPSNAP2	Protein NipSnap homolog 2	-0.614204	0.00304383	0.0307415	1.51227
HMMR	Hyaluronan mediated motility receptor	-0.573278	0.159498	0.369783	0.432053
PDCD6	Programmed cell death protein 6	0.135638	0.143279	0.34526	0.461854
TBCA	Tubulin-specific chaperone A	0.0992303	0.227342	0.454007	0.342937
ATP6V1G1	V-type proton ATPase subunit G 1	0.150182	0.196574	0.41844	0.378367
VPS4B	Vacuolar protein sorting-associated protein 4B	-0.985869	4.74082e-05	0.00249879	2.60227
MPDU1	Mannose-P-dolichol utilization defect 1 protein	0.0634633	0.389554	0.61898	0.208323
MACROH2A1	Core histone macro-H2A.1	0.731112	4.1255e-05	0.00231952	2.6346
SH3BGRL	SH3 domain-binding glutamic acid-rich-like protein	-0.15239	0.166507	0.378374	0.422079
FLNB	Filamin-B	0.0417988	0.419174	0.641533	0.192781
NCOR1	Nuclear receptor corepressor 1	0.102861	0.682955	0.839217	0.076126
VAMP4	Vesicle-associated membrane protein 4	-0.0697371	0.491893	0.697219	0.156631
NDUFS6	NADH dehydrogenase [ubiquinone] iron-sulfur protein 6, mitochondrial	0.122657	0.291283	0.528697	0.276793
PEX14	Peroxisomal membrane protein PEX14	0.0660682	0.519438	0.719147	0.143182
CS	Citrate synthase, mitochondrial	0.2692	0.00146466	0.0194829	1.71035
SPAG7	Sperm-associated antigen 7	0.0350232	0.693546	0.844602	0.0733477
MRPL33	39S ribosomal protein L33, mitochondrial	1.24264	0.11462	0.302477	0.519308
SEC22B	Vesicle-trafficking protein SEC22b	0.00447332	0.942914	0.971289	0.0126515
PRPF40A	Pre-mRNA-processing factor 40 homolog A	0.0357945	0.859543	0.931353	0.0308857
TACC1	Transforming acidic coiled-coil-containing protein 1	-0.0235661	0.793288	0.901339	0.0451117
NME6	Nucleoside diphosphate kinase 6	-0.0889468	0.156095	0.365448	0.437175
CDC45	Cell division control protein 45 homolog	-0.3851	0.1263	0.32147	0.492859
MTX2	Metaxin-2	0.000249036	0.998478	0.999484	0.00022399
VPS26A	Vacuolar protein sorting-associated protein 26A	-0.0455125	0.111346	0.297788	0.526092
NDUFB1	NADH dehydrogenase [ubiquinone] 1 beta subcomplex subunit 1	-0.325841	0.0479925	0.182764	0.738108
PMPCB	Mitochondrial-processing peptidase subunit beta	0.741179	5.39514e-05	0.00263792	2.57874
MED24	Mediator of RNA polymerase II transcription subunit 24	-0.140387	0.236246	0.464078	0.333409
PAGE1	P antigen family member 1	0.199441	0.393762	0.622081	0.206153
CRLF1	Cytokine receptor-like factor 1	0.0246452	0.940351	0.969716	0.0133557
PSIP1	PC4 and SFRS1-interacting protein	0.272106	0.00912535	0.0633457	1.19828
ERLIN1	Erlin-1	-0.127787	0.395822	0.624038	0.204789
NDUFS3	NADH dehydrogenase [ubiquinone] iron-sulfur protein 3, mitochondrial	-0.0040569	0.954116	0.97826	0.00954557
SRSF10	Serine/arginine-rich splicing factor 10	-0.139905	0.556831	0.75105	0.124331
GMNN	Geminin	-0.235781	0.0202742	0.104958	0.978983
CLN5	Ceroid-lipofuscinosis neuronal protein 5	-0.532797	0.0306453	0.137858	0.860569
HSBP1	Heat shock factor-binding protein 1	0.169941	0.395052	0.623457	0.205193
CLDN11	Claudin-11	0.777897	0.38929	0.618792	0.208456
ECI2	Enoyl-CoA delta isomerase 2	-0.138237	0.160866	0.371077	0.430536
KHDRBS3	KH domain-containing, RNA-binding, signal transduction-associated protein 3	-0.34479	0.0181952	0.0985027	1.00655
TADA3	Transcriptional adapter 3	0.208865	0.291573	0.528808	0.276702
EED	Polycomb protein EED	-0.0437213	0.875876	0.937584	0.0279899
BANF1	Barrier-to-autointegration factor	-0.400556	0.00275529	0.0290905	1.53625
SF3B1	Splicing factor 3B subunit 1	-0.132381	0.0762088	0.24054	0.618812
CSDE1	Cold shock domain-containing protein E1	-0.0652343	0.665678	0.828585	0.0816631
WBP4	WW domain-binding protein 4	0.113252	0.389805	0.619114	0.20823
CRCP	DNA-directed RNA polymerase III subunit RPC9	-0.0391418	0.853195	0.929245	0.0318697
GCAT	2-amino-3-ketobutyrate coenzyme A ligase, mitochondrial	0.140837	0.358981	0.59261	0.227231
NPM3	Nucleoplasmin-3	-0.408545	0.00433353	0.0385808	1.41363
LYPLA1	Acyl-protein thioesterase 1	-0.000903944	0.992313	0.995657	0.00189033
CREG1	Protein CREG1	0.539874	0.337831	0.575211	0.240173
SERPINB7	Serpin B7	0.17304	0.427326	0.647951	0.188458
SNRNP200	U5 small nuclear ribonucleoprotein 200 kDa helicase	-0.0521174	0.596239	0.779167	0.10837
TRMU	Mitochondrial tRNA-specific 2-thiouridylase 1	0.600443	0.353924	0.588819	0.230018
TIPRL	TIP41-like protein	-0.0202323	0.616991	0.795975	0.0991003
TOM1L1	TOM1-like protein 1	-0.282089	0.0910054	0.26518	0.576459
SURF6	Surfeit locus protein 6	0.619192	0.00035697	0.00767174	2.11511
PPM1B	Protein phosphatase 1B	-0.12639	0.47483	0.685763	0.163826
NUP155	Nuclear pore complex protein Nup155	-0.0250516	0.83828	0.923402	0.0346093
RP2	Protein XRP2	-0.207462	0.189952	0.410059	0.387153
WDHD1	WD repeat and HMG-box DNA-binding protein 1	0.130554	0.53432	0.732261	0.135334
CRTAP	Cartilage-associated protein	0.734853	0.000156015	0.00485175	2.3141
SLC25A12	Calcium-binding mitochondrial carrier protein Aralar1	0.187218	0.00310825	0.031082	1.50749
SLC22A3	Solute carrier family 22 member 3	0.0347428	0.695648	0.846258	0.0724974
PALM	Paralemmin-1	0.0374505	0.592752	0.776261	0.109992
ATP6AP2	Renin receptor	0.07446	0.16417	0.375489	0.425403
RNASEH2A	Ribonuclease H2 subunit A	-0.187285	0.19387	0.414462	0.382515
CDC123	Cell division cycle protein 123 homolog	-1.03776	0.000337943	0.00750858	2.12444
POP7	Ribonuclease P protein subunit p20	0.398672	0.0515493	0.191653	0.717485
RPP40	Ribonuclease P protein subunit p40	0.121924	0.195585	0.416931	0.379936
EIF3G	Eukaryotic translation initiation factor 3 subunit G	0.0436518	0.448507	0.665013	0.17717
EIF3J	Eukaryotic translation initiation factor 3 subunit J	0.092396	0.213439	0.438512	0.358019
CBR3	Carbonyl reductase [NADPH] 3	-0.231755	0.0281527	0.129983	0.886115
SERPINI2	Serpin I2	-0.318054	0.133649	0.332088	0.478747
PSMD10	26S proteasome non-ATPase regulatory subunit 10	0.227442	0.0905451	0.264227	0.578023
ZMPSTE24	CAAX prenyl protease 1 homolog	0.267286	0.0254522	0.12173	0.914603
SC5D	Lathosterol oxidase	0.06479	0.737582	0.865077	0.0629454
IDH1	Isocitrate dehydrogenase [NADP] cytoplasmic	-0.359143	0.00027752	0.00680209	2.16736
SCO1	Protein SCO1 homolog, mitochondrial	0.112045	0.326695	0.564816	0.248093
RBBP9	Serine hydrolase RBBP9	0.0818352	0.57171	0.762627	0.117688
STAM2	Signal transducing adapter molecule 2	0.240748	0.00375208	0.035264	1.45267
TUSC2	Tumor suppressor candidate 2	-0.0516017	0.882535	0.941064	0.0263809
CCNK	Cyclin-K	0.0219993	0.863634	0.932722	0.0302476
DHRS3	Short-chain dehydrogenase/reductase 3	-0.34957	0.0166146	0.0928813	1.03207
PAK3	Serine/threonine-protein kinase PAK 3	0.0244728	0.928149	0.965305	0.0153353
ARL6IP5	PRA1 family protein 3	-0.00343504	0.956414	0.979436	0.00902384
BCAS2	Pre-mRNA-splicing factor SPF27	0.148291	0.081898	0.250403	0.601361
DCTN3	Dynactin subunit 3	-0.0817672	0.192041	0.411585	0.38554
DNAJC8	DnaJ homolog subfamily C member 8	-0.0461281	0.38844	0.6181	0.208942
SMNDC1	Survival of motor neuron-related-splicing factor 30	0.125621	0.0301275	0.136145	0.865998
ATP5PD	ATP synthase subunit d, mitochondrial	0.00558051	0.940405	0.969716	0.0133557
TSPAN9	Tetraspanin-9	0.557303	0.0268051	0.126368	0.898362
FLOT1	Flotillin-1	0.277472	0.11421	0.302193	0.519716
TRIO	Triple functional domain protein	0.29536	0.0693312	0.225772	0.64633
ATP5MG	ATP synthase subunit g, mitochondrial	0.0654544	0.545046	0.741332	0.129987
SNAPC5	snRNA-activating protein complex subunit 5	-0.2567	0.44377	0.661931	0.179187
CPD	Carboxypeptidase D	-0.0949	0.183353	0.402673	0.395047
GLRX3	Glutaredoxin-3	-0.152853	0.0710701	0.22982	0.638611
RSL1D1	Ribosomal L1 domain-containing protein 1	0.748914	0.0180315	0.0980899	1.00838
WFS1	Wolframin	-0.184964	0.440218	0.659675	0.18067
CLPX	ATP-dependent Clp protease ATP-binding subunit clpX-like, mitochondrial	-1.91883	3.303e-05	0.00196727	2.70614
SEC14L2	SEC14-like protein 2	0.0133412	0.968116	0.984648	0.00671906
SNCG	Gamma-synuclein	-0.0689875	0.215763	0.441004	0.355557
CIAO1	Probable cytosolic iron-sulfur protein assembly protein CIAO1	-0.0464167	0.57043	0.762034	0.118026
PDE5A	cGMP-specific 3',5'-cyclic phosphodiesterase	-0.116747	0.280213	0.516542	0.286894
DFFB	DNA fragmentation factor subunit beta	-0.379358	0.163861	0.375489	0.425403
ZFAND5	AN1-type zinc finger protein 5	0.0064371	0.976232	0.988318	0.00510328
SLC22A5	Solute carrier family 22 member 5	-0.212499	0.13616	0.335943	0.473734
GAGE7;GAGE12F;GAGE12G;GAGE12I;GAGE4;GAGE1;GAGE2E	G antigen 7;G antigen 12F;G antigen 12G;G antigen 12I;G antigen 4;G antigen 1;G antigen 2E	-0.0954697	0.476064	0.686381	0.163435
SRP72	Signal recognition particle subunit SRP72	-0.425302	0.160752	0.371015	0.430608
JTB	Protein JTB	0.128558	0.516232	0.716708	0.144658
DXO	Decapping and exoribonuclease protein	-0.307099	0.223541	0.449533	0.347239
DDAH1	N(G),N(G)-dimethylarginine dimethylaminohydrolase 1	-0.212585	0.03459	0.149073	0.826602
URI1	Unconventional prefoldin RPB5 interactor 1	-0.0122393	0.850557	0.928051	0.0324283
B3GAT3	Galactosylgalactosylxylosylprotein 3-beta-glucuronosyltransferase 3	0.191941	0.488596	0.695027	0.157998
MTA2	Metastasis-associated protein MTA2	0.368424	0.00231324	0.0259466	1.58592
USP1	Ubiquitin carboxyl-terminal hydrolase 1	0.507524	0.220954	0.447469	0.349237
ALDH1A2	Retinal dehydrogenase 2	-0.132738	0.099905	0.279532	0.553568
GFPT2	Glutamine--fructose-6-phosphate aminotransferase [isomerizing] 2	-1.62211	2.20455e-05	0.00160125	2.79554
ATG12	Ubiquitin-like protein ATG12	-0.0859898	0.799794	0.905252	0.0432304
TOMM70	Mitochondrial import receptor subunit TOM70	0.229689	0.175263	0.391012	0.407809
IPO13	Importin-13	0.282729	0.201343	0.422849	0.373814
DDHD2	Phospholipase DDHD2	-0.149942	0.133235	0.331335	0.479733
TOX4	TOX high mobility group box family member 4	0.123462	0.136491	0.3364	0.473144
SEC24D	Protein transport protein Sec24D	0.247857	0.0127587	0.0775418	1.11046
UFL1	E3 UFM1-protein ligase 1	-0.212791	0.177026	0.39342	0.405143
SORBS2	Sorbin and SH3 domain-containing protein 2	-0.155818	0.0466372	0.179323	0.746364
PHF14	PHD finger protein 14	-0.115166	0.777422	0.891133	0.0500576
TMEM63A	CSC1-like protein 1	-0.0519397	0.697992	0.848119	0.0715431
UBXN7	UBX domain-containing protein 7	0.018266	0.710341	0.854059	0.0685119
SUN1	SUN domain-containing protein 1	-0.221412	0.573732	0.763678	0.11709
PLPBP	Pyridoxal phosphate homeostasis protein	-0.428427	0.0190722	0.100882	0.996188
ERLIN2	Erlin-2	0.0720278	0.496252	0.700729	0.15445
PRPF6	Pre-mRNA-processing factor 6	-0.149787	0.726732	0.86174	0.0646239
FRYL	Protein furry homolog-like	-0.0932831	0.387131	0.616976	0.209731
NFAT5	Nuclear factor of activated T-cells 5	-0.464137	0.0908865	0.264963	0.576814
ENDOD1	Endonuclease domain-containing 1 protein	0.252113	0.392275	0.620966	0.206932
GLCE	D-glucuronyl C5-epimerase	-0.424008	0.0392428	0.160971	0.793252
GLS	Glutaminase kidney isoform, mitochondrial	0.157814	0.102116	0.283413	0.547581
USP19	Ubiquitin carboxyl-terminal hydrolase 19	-0.0430029	0.80103	0.905483	0.0431198
WDR47	WD repeat-containing protein 47	0.298084	0.0395956	0.161861	0.790858
AP2A2	AP-2 complex subunit alpha-2	0.179235	0.00230133	0.0258847	1.58696
SEC31A	Protein transport protein Sec31A	0.159987	0.0267325	0.126164	0.899065
CLSTN1	Calsyntenin-1	0.0890882	0.358135	0.591693	0.227904
SLITRK5	SLIT and NTRK-like protein 5	-0.345588	0.171947	0.386604	0.412734
HEXIM1	Protein HEXIM1	-0.00272036	0.968802	0.985178	0.00648545
DIRAS1	GTP-binding protein Di-Ras1	-0.45081	0.269017	0.504968	0.296736
RPP14	Ribonuclease P protein subunit p14	0.158308	0.110771	0.297164	0.527004
CCNB2	G2/mitotic-specific cyclin-B2	-1.1385	1.73635e-05	0.00136075	2.86622
YIF1A	Protein YIF1A	-0.0213842	0.844445	0.925097	0.0338126
UBR5	E3 ubiquitin-protein ligase UBR5	-0.0283166	0.876099	0.93764	0.0279638
SCAF4	SR-related and CTD-associated factor 4	-1.13525	0.00282227	0.0293872	1.53184
NDUFB6	NADH dehydrogenase [ubiquinone] 1 beta subcomplex subunit 6	0.102873	0.434862	0.654627	0.184006
MFN2	Mitofusin-2	0.387787	0.000167569	0.00501528	2.2997
DUSP14	Dual specificity protein phosphatase 14	0.063539	0.494236	0.698877	0.155599
SNUPN	Snurportin-1	-0.335093	0.381196	0.612654	0.212785
UBE4B	Ubiquitin conjugation factor E4 B	-0.0693336	0.0541095	0.19687	0.705821
ZFPL1	Zinc finger protein-like 1	0.363432	0.0198532	0.10354	0.984891
ELP1	Elongator complex protein 1	0.227085	0.396195	0.624112	0.204737
GABARAP	Gamma-aminobutyric acid receptor-associated protein	-0.611792	0.0156361	0.0890329	1.05045
NDUFA3	NADH dehydrogenase [ubiquinone] 1 alpha subcomplex subunit 3	-0.0240567	0.779399	0.892026	0.0496227
NDUFB4	NADH dehydrogenase [ubiquinone] 1 beta subcomplex subunit 4	-0.0086034	0.931775	0.966881	0.0146268
NDUFB8	NADH dehydrogenase [ubiquinone] 1 beta subcomplex subunit 8, mitochondrial	-0.0236363	0.725045	0.860615	0.0651913
NDUFB2	NADH dehydrogenase [ubiquinone] 1 beta subcomplex subunit 2, mitochondrial	-0.377639	0.0617857	0.211735	0.674207
NDUFA7	NADH dehydrogenase [ubiquinone] 1 alpha subcomplex subunit 7	0.151564	0.412457	0.636912	0.195921
RTN3	Reticulon-3	-0.0376325	0.649499	0.816685	0.0879454
LETM1	Mitochondrial proton/calcium exchanger protein	0.0824658	0.141134	0.342541	0.465287
EPN2	Epsin-2	-0.156855	0.317269	0.554725	0.255922
STBD1	Starch-binding domain-containing protein 1	0.063719	0.843378	0.924565	0.0340626
LEPROTL1	Leptin receptor overlapping transcript-like 1	-0.209748	0.648583	0.816348	0.0881244
ZRANB2	Zinc finger Ran-binding domain-containing protein 2	0.0519058	0.626213	0.802955	0.0953088
SNX4	Sorting nexin-4	-1.49165	4.32645e-05	0.00236407	2.62634
ZWINT	ZW10 interactor	-0.167985	0.339952	0.576201	0.239426
LUC7L3	Luc7-like protein 3	-0.504447	7.00834e-05	0.003003	2.52244
SBF1	Myotubularin-related protein 5	-0.232738	0.30863	0.545757	0.263
GOSR1	Golgi SNAP receptor complex member 1	-0.0604823	0.113111	0.300352	0.522369
SLC25A14	Brain mitochondrial carrier protein 1	0.251924	0.561484	0.755521	0.121754
ATE1	Arginyl-tRNA--protein transferase 1	0.0561006	0.798546	0.90464	0.0435242
TNKS	Poly [ADP-ribose] polymerase tankyrase-1	0.00329088	0.984451	0.991945	0.00351228
VAPB	Vesicle-associated membrane protein-associated protein B/C	0.0760624	0.137341	0.337321	0.471956
SNAPIN	SNARE-associated protein Snapin	-0.124267	0.239612	0.469296	0.328553
MPZL1	Myelin protein zero-like protein 1	-0.171898	0.179844	0.398049	0.400064
NDUFC2	NADH dehydrogenase [ubiquinone] 1 subunit C2	0.0261247	0.773621	0.88813	0.0515236
NDUFA10	NADH dehydrogenase [ubiquinone] 1 alpha subcomplex subunit 10, mitochondrial	-0.411504	0.0227907	0.112369	0.949354
FKBP9	Peptidyl-prolyl cis-trans isomerase FKBP9	0.779017	5.46896e-06	0.000834411	3.07862
PGLS	6-phosphogluconolactonase	-0.222442	0.301207	0.53906	0.268363
PAPSS2	Bifunctional 3'-phosphoadenosine 5'-phosphosulfate synthase 2	-0.527077	0.0037849	0.0352784	1.45249
SMC2	Structural maintenance of chromosomes protein 2	-0.551903	0.0233925	0.114577	0.940902
ATG7	Ubiquitin-like modifier-activating enzyme ATG7	-0.248527	0.134321	0.333201	0.477294
TACC2	Transforming acidic coiled-coil-containing protein 2	-0.0765622	0.425639	0.646389	0.189506
TRIM16	Tripartite motif-containing protein 16	0.0560031	0.570502	0.762034	0.118026
ZBTB7A	Zinc finger and BTB domain-containing protein 7A	0.593669	0.0250362	0.119964	0.920949
LYPLA2	Acyl-protein thioesterase 2	-0.047578	0.198364	0.420335	0.376405
IPO7	Importin-7	0.12001	0.175352	0.391012	0.407809
ARIH2	E3 ubiquitin-protein ligase ARIH2	0.17125	0.381314	0.612654	0.212785
TNFAIP8	Tumor necrosis factor alpha-induced protein 8	-0.248173	0.201528	0.423088	0.37357
PGM3	Phosphoacetylglucosamine mutase	-0.226958	0.026988	0.126368	0.898362
CD2BP2	CD2 antigen cytoplasmic tail-binding protein 2	0.349325	0.062442	0.212525	0.67259
SVIL	Supervillin	-0.291066	0.0139714	0.0830474	1.08067
PIGN	GPI ethanolamine phosphate transferase 1	0.546962	0.168221	0.381151	0.418903
BAG4	BAG family molecular chaperone regulator 4	-0.0447929	0.768763	0.885296	0.0529113
AHSA1	Activator of 90 kDa heat shock protein ATPase homolog 1	-0.158171	0.0159902	0.090358	1.04403
PARN	Poly(A)-specific ribonuclease PARN	-0.0769719	0.722975	0.86015	0.0654257
PSMG1	Proteasome assembly chaperone 1	-0.133652	0.127078	0.323037	0.490747
SGPL1	Sphingosine-1-phosphate lyase 1	0.363106	0.0272785	0.12703	0.896095
SEC24A	Protein transport protein Sec24A	-0.0557622	0.831658	0.921554	0.0354792
SEC24B	Protein transport protein Sec24B	-0.408154	0.380059	0.612455	0.212926
ADGRL2	Adhesion G protein-coupled receptor L2	-0.319937	0.0812581	0.249728	0.602532
NADK	NAD kinase	0.160011	0.0803312	0.248289	0.605043
TDP2	Tyrosyl-DNA phosphodiesterase 2	-0.162386	0.641947	0.812678	0.0900817
SFT2D2	Vesicle transport protein SFT2B	-0.347743	0.0220845	0.110534	0.956505
MPC2	Mitochondrial pyruvate carrier 2	0.00207312	0.986463	0.992736	0.00316615
METTL18	Histidine protein methyltransferase 1 homolog	-0.362134	0.0660129	0.219773	0.658027
ETHE1	Persulfide dioxygenase ETHE1, mitochondrial	0.126913	0.129172	0.325856	0.486974
ACSL3	Fatty acid CoA ligase Acsl3	-0.239327	0.134413	0.33329	0.477178
POLR1A	DNA-directed RNA polymerase I subunit RPA1	0.181939	0.0918893	0.266972	0.573534
PCNT	Pericentrin	0.354127	0.387153	0.616976	0.209731
YEATS4	YEATS domain-containing protein 4	0.151751	0.200633	0.422098	0.374587
DUS4L	tRNA-dihydrouridine(20a/20b) synthase [NAD(P)+]-like	0.305111	0.67284	0.833146	0.0792787
CNOT4	CCR4-NOT transcription complex subunit 4	0.166169	0.0560641	0.201034	0.69673
STAMBP	STAM-binding protein	-0.00642571	0.961036	0.981215	0.0082359
ATP6V1G2	V-type proton ATPase subunit G 2	0.288107	0.500009	0.703379	0.15281
ASMTL	Probable bifunctional dTTP/UTP pyrophosphatase/methyltransferase protein	0.0913705	0.738602	0.865627	0.0626693
ECEL1	Endothelin-converting enzyme-like 1	-0.0976917	0.743357	0.868129	0.0614156
CDS2	Phosphatidate cytidylyltransferase 2	-0.223084	0.132637	0.330676	0.480597
EYA4	Eyes absent homolog 4	-0.145955	0.4789	0.689276	0.161607
CEP43	Centrosomal protein 43	0.0795969	0.319773	0.556403	0.25461
RAB3D	Ras-related protein Rab-3D	-0.191899	0.173956	0.389651	0.409324
SNAP29	Synaptosomal-associated protein 29	-0.0157972	0.88858	0.944731	0.024692
OXSR1	Serine/threonine-protein kinase OSR1	-0.152269	0.205619	0.428427	0.368123
GGPS1	Geranylgeranyl pyrophosphate synthase	-0.146248	0.107932	0.293769	0.531994
LDOC1	Protein LDOC1	-0.38402	0.611594	0.791709	0.101434
HSPA4L	Heat shock 70 kDa protein 4L	-0.432015	0.000679446	0.0116959	1.93197
STARD3NL	STARD3 N-terminal-like protein	0.0770343	0.577906	0.765911	0.115822
LSM8	U6 snRNA-associated Sm-like protein LSm8	0.145264	0.202634	0.424363	0.372263
AP2A1	AP-2 complex subunit alpha-1	0.19553	0.0122463	0.0762163	1.11795
WIZ	Protein Wiz	-0.217004	0.187199	0.407068	0.390333
TTC4	Tetratricopeptide repeat protein 4	0.229458	0.386636	0.616976	0.209731
TMEM50A	Transmembrane protein 50A	-1.26965	0.0112608	0.0716552	1.14475
CAVIN2	Caveolae-associated protein 2	0.264931	0.104149	0.287109	0.541952
BAG2	BAG family molecular chaperone regulator 2	0.180098	0.0128167	0.0778149	1.10894
BAG3	BAG family molecular chaperone regulator 3	0.0812828	0.109112	0.294993	0.530188
MAP4K4	Mitogen-activated protein kinase kinase kinase kinase 4	-0.642012	0.00180033	0.0222464	1.65274
MLYCD	Malonyl-CoA decarboxylase, mitochondrial	0.263036	0.0335868	0.146455	0.834297
CRYZL1	Quinone oxidoreductase-like protein 1	0.0961599	0.423014	0.645049	0.190407
AIFM1	Apoptosis-inducing factor 1, mitochondrial	0.0721426	0.257832	0.490237	0.309594
CLDN1	Claudin-1	-0.301915	0.0611251	0.210724	0.676286
CLIC3	Chloride intracellular channel protein 3	0.0557658	0.826571	0.919463	0.0364658
EML2	Echinoderm microtubule-associated protein-like 2	0.00718715	0.955526	0.978888	0.0092671
NUDT14	Uridine diphosphate glucose pyrophosphatase NUDT14	-0.0468005	0.851666	0.928523	0.0322071
TSPAN13;TSPAN31	Tetraspanin-13;Tetraspanin-31	-0.0599558	0.828132	0.920215	0.0361106
BPNT1	3'(2'),5'-bisphosphate nucleotidase 1	-0.218045	0.0211323	0.107412	0.968948
FADS2	Acyl-CoA 6-desaturase	-0.140435	0.143489	0.34558	0.461451
DDAH2	N(G),N(G)-dimethylarginine dimethylaminohydrolase 2	0.100159	0.196501	0.418434	0.378373
C6orf47	Uncharacterized protein C6orf47	0.172078	0.337494	0.57481	0.240476
TXNDC12	Thioredoxin domain-containing protein 12	0.473872	0.00294496	0.0302001	1.51999
ECD	Protein ecdysoneless homolog	-0.164369	0.349102	0.583863	0.233689
SYF2	Pre-mRNA-splicing factor SYF2	-0.0656697	0.602453	0.784462	0.105428
MBD3	Methyl-CpG-binding domain protein 3	0.301703	0.00886097	0.0621625	1.20647
NUDT3	Diphosphoinositol polyphosphate phosphohydrolase 1	-0.188482	0.395748	0.624038	0.204789
PTTG1	Securin	-1.32457	0.000935938	0.0145547	1.837
BCL10	B-cell lymphoma/leukemia 10	-0.0346847	0.829007	0.920387	0.0360296
NDUFB10	NADH dehydrogenase [ubiquinone] 1 beta subcomplex subunit 10	-0.184229	0.0455381	0.176809	0.752496
CLPTM1	Cleft lip and palate transmembrane protein 1	0.156456	0.0994107	0.279135	0.554186
MOCS2	Molybdopterin synthase catalytic subunit	-0.182827	0.0214591	0.108406	0.964948
TOMM40	Mitochondrial import receptor subunit TOM40 homolog	0.106247	0.0106816	0.0697762	1.15629
PEX11B	Peroxisomal membrane protein 11B	0.183708	0.0672947	0.22131	0.654998
PAK4	Serine/threonine-protein kinase PAK 4	2.46829	9.51421e-07	0.000437067	3.35945
CHEK2	Serine/threonine-protein kinase Chk2	0.941046	0.001284	0.0179324	1.74636
ACTL6A	Actin-like protein 6A	0.0108134	0.838286	0.923402	0.0346093
MT-CYB	Cytochrome b	0.10846	0.626112	0.802955	0.0953088
CYB5A	Cytochrome b5	-0.0203167	0.865767	0.932722	0.0302476
LDHA	L-lactate dehydrogenase A chain	-0.0667289	0.486689	0.694258	0.158479
GLUD1	Glutamate dehydrogenase 1, mitochondrial	0.0861773	0.15508	0.363502	0.439494
DHFR	Dihydrofolate reductase	-0.198373	0.160494	0.37098	0.430649
CYB5R3	NADH-cytochrome b5 reductase 3	-0.286532	0.00397838	0.0364542	1.43825
GSR	Glutathione reductase, mitochondrial	0.154737	0.000215691	0.00574928	2.24039
MT-CO1	Cytochrome c oxidase subunit 1	0.2978	0.0368722	0.154573	0.810866
MT-CO2	Cytochrome c oxidase subunit 2	-0.21968	0.0367543	0.154556	0.810914
MT-CO3	Cytochrome c oxidase subunit 3	-0.0206221	0.923878	0.964187	0.0158387
SOD1	Superoxide dismutase [Cu-Zn]	0.189637	0.0827865	0.251185	0.600006
PNP	Purine nucleoside phosphorylase	0.0406628	0.678461	0.836281	0.0776475
HPRT1	Hypoxanthine-guanine phosphoribosyltransferase	0.2579	0.0146933	0.0859094	1.06596
GOT2	Aspartate aminotransferase, mitochondrial	0.263667	0.0681003	0.222906	0.651878
EGFR	Epidermal growth factor receptor	-1.1022	0.000121633	0.00416348	2.38054
PGK1	Phosphoglycerate kinase 1	-0.308389	0.00300821	0.0306207	1.51398
AK1	Adenylate kinase isoenzyme 1	-0.399624	0.000280519	0.00681948	2.16625
ADA	Adenosine deaminase	0.0472475	0.804832	0.907874	0.0419742
MT-ATP6	ATP synthase subunit a	-0.157739	0.200069	0.42196	0.374729
CA2	Carbonic anhydrase 2	0.581444	0.111591	0.298312	0.52533
ASS1	Argininosuccinate synthase	-1.05462	5.16804e-05	0.00263792	2.57874
A2M	Alpha-2-macroglobulin	0.120841	0.0550736	0.198919	0.701323
C3	Complement C3	0.483837	0.00188789	0.0228079	1.64192
TIMP1	Metalloproteinase inhibitor 1	0.18094	0.406282	0.632794	0.198738
CST3	Cystatin-C	0.457484	0.0241873	0.117504	0.929949
CSTA	Cystatin-A	0.414882	0.46191	0.676512	0.169725
NRAS	GTPase NRas	-0.490108	3.85931e-05	0.00225353	2.64714
HRAS	GTPase HRas	-0.447733	0.00750533	0.0561358	1.25076
KRAS	GTPase KRas	-0.399246	0.0373385	0.155843	0.807312
LDLR	Low-density lipoprotein receptor	-0.0269705	0.862717	0.932722	0.0302476
TGFB1	Transforming growth factor beta-1 proprotein	0.222589	0.138372	0.338179	0.470853
CGA	Glycoprotein hormones alpha chain	-0.035965	0.865673	0.932722	0.0302476
HLA-B	HLA class I histocompatibility antigen, B alpha chain	-0.04392	0.656	0.821967	0.0851454
HLA-H	Putative HLA class I histocompatibility antigen, alpha chain H	0.235737	0.412988	0.637023	0.195845
COL1A1	Collagen alpha-1(I) chain	0.556035	0.000475239	0.00925471	2.03364
COL2A1	Collagen alpha-1(II) chain	0.943994	0.00136104	0.0185628	1.73136
COL3A1	Collagen alpha-1(III) chain	0.259528	0.0294135	0.134264	0.87204
COL4A1	Collagen alpha-1(IV) chain	0.785704	0.00755421	0.056382	1.24886
CRYAB	Alpha-crystallin B chain	0.446784	0.203192	0.424934	0.371679
LMNA	Prelamin-A/C	0.160819	0.000365169	0.00774411	2.11103
APOC3	Apolipoprotein C-III	-0.24528	0.275016	0.511557	0.291106
MBP	Myelin basic protein	0.00650274	0.982716	0.99121	0.00383454
FN1	Fibronectin	0.521178	0.00589972	0.0472931	1.3252
TFRC	Transferrin receptor protein 1	-0.317981	0.0150049	0.0871894	1.05954
FTL	Ferritin light chain	0.420071	0.343977	0.578675	0.237566
FTH1	Ferritin heavy chain	0.155601	0.202847	0.42451	0.372112
MT-ND1	NADH-ubiquinone oxidoreductase chain 1	-0.264395	0.369397	0.603815	0.219096
MT-ND2	NADH-ubiquinone oxidoreductase chain 2	-0.0147338	0.93893	0.969499	0.0134526
MT-ND3	NADH-ubiquinone oxidoreductase chain 3	0.440896	0.08146	0.249918	0.602203
MT-ND4	NADH-ubiquinone oxidoreductase chain 4	0.00280898	0.98537	0.992251	0.00337855
MT-ND5	NADH-ubiquinone oxidoreductase chain 5	-0.311943	0.0853684	0.255633	0.592383
MT-ATP8	ATP synthase protein 8	-0.0715962	0.635336	0.80863	0.09225
HMGCR	3-hydroxy-3-methylglutaryl-coenzyme A reductase	-0.243578	0.186323	0.40624	0.391218
CAT	Catalase	0.0613895	0.69865	0.848119	0.0715431
GBA	Lysosomal acid glucosylceramidase	-0.457062	0.000477031	0.00925471	2.03364
FUCA1	Tissue alpha-L-fucosidase	-0.492807	0.127717	0.323904	0.489583
ALDOA	Fructose-bisphosphate aldolase A	0.0497766	0.574098	0.763912	0.116957
CSTB	Cystatin-B	0.338299	0.114502	0.302477	0.519308
ANXA1	Annexin A1	0.0282071	0.895927	0.949172	0.0226552
APOB	Apolipoprotein B-100	0.509659	3.78249e-06	0.000726727	3.13863
NR3C1	Glucocorticoid receptor	0.0215619	0.933334	0.96795	0.0141471
PRNP	Major prion protein	-0.112606	0.763995	0.882193	0.0544362
SOD2	Superoxide dismutase [Mn], mitochondrial	0.954227	0.000811511	0.0132785	1.87685
OAT	Ornithine aminotransferase, mitochondrial	0.252947	0.00263316	0.0282579	1.54886
TK1	Thymidine kinase, cytosolic	-0.521632	5.47217e-06	0.000834411	3.07862
THY1	Thy-1 membrane glycoprotein	-0.481837	0.0600201	0.2083	0.68131
KRT1	Keratin, type II cytoskeletal 1	-0.948076	0.372016	0.60542	0.217943
GAPDH	Glyceraldehyde-3-phosphate dehydrogenase	-0.0530189	0.547548	0.742843	0.129103
ASL	Argininosuccinate lyase	0.0336984	0.682727	0.839217	0.076126
HLA-A	HLA class I histocompatibility antigen, A alpha chain	-0.122309	0.0673408	0.22131	0.654998
CAPNS1	Calpain small subunit 1	-0.0453309	0.552165	0.746922	0.126725
HSPB1	Heat shock protein beta-1	-0.129523	0.0524146	0.193421	0.713496
RLN1	Prorelaxin H1	0.930859	0.0109603	0.0706487	1.1509
TYMS	Thymidylate synthase	-0.16794	0.449386	0.665973	0.176543
RPN1	Dolichyl-diphosphooligosaccharide--protein glycosyltransferase subunit 1	0.0443196	0.276502	0.512586	0.290233
RPN2	Dolichyl-diphosphooligosaccharide--protein glycosyltransferase subunit 2	0.00682331	0.863357	0.932722	0.0302476
GNAI2	Guanine nucleotide-binding protein G(i) subunit alpha-2	-0.481304	0.000264052	0.0065529	2.18357
H2AC8;H2AW;H2AC6	Histone H2A type 1-B/E;Histone H2A type 3;Histone H2A type 1-C	0.329838	0.0844807	0.254125	0.594953
SLC4A2	Anion exchange protein 2	-0.261749	0.00554019	0.0452279	1.34459
ATP1A1	Sodium/potassium-transporting ATPase subunit alpha-1	-0.21954	0.0124826	0.0768042	1.11462
ATP1B1	Sodium/potassium-transporting ATPase subunit beta-1	-0.118833	0.315286	0.552917	0.25734
APP	Amyloid-beta precursor protein	0.456836	0.00102216	0.0155306	1.80881
ARG1	Arginase-1	-0.178214	0.732256	0.863798	0.0635877
APOD	Apolipoprotein D	0.308231	0.27495	0.511557	0.291106
ALDH2	Aldehyde dehydrogenase, mitochondrial	-0.148222	0.0240304	0.116932	0.932065
S100A8	Protein S100-A8	-0.391127	0.651679	0.817903	0.0872981
HMGN1	Non-histone chromosomal protein HMG-14	-0.0885442	0.529339	0.728452	0.137599
SLC25A5	ADP/ATP translocase 2	0.0760121	0.257266	0.489859	0.309929
ISG15	Ubiquitin-like protein ISG15	0.246107	0.0884012	0.260652	0.583938
PCCA	Propionyl-CoA carboxylase alpha chain, mitochondrial	0.21524	0.190247	0.410102	0.387108
PCCB	Propionyl-CoA carboxylase beta chain, mitochondrial	0.239753	0.0188047	0.100179	0.999222
ALPL	Alkaline phosphatase, tissue-nonspecific isozyme	-0.037599	0.594186	0.777626	0.109229
EIF2S1	Eukaryotic translation initiation factor 2 subunit 1	0.0708872	0.115201	0.302997	0.518562
HMGN2	Non-histone chromosomal protein HMG-17	-0.0109559	0.969412	0.985412	0.00638201
ICAM1	Intercellular adhesion molecule 1	0.0375229	0.850373	0.928051	0.0324283
RPLP1	60S acidic ribosomal protein P1	-0.142108	0.36311	0.597097	0.223955
RPLP2	60S acidic ribosomal protein P2	0.0875688	0.33982	0.576201	0.239426
RPLP0	60S acidic ribosomal protein P0	-0.0734475	0.362366	0.596825	0.224153
JUN	Transcription factor Jun	-1.4501	0.0192042	0.101222	0.994726
FABP3	Fatty acid-binding protein, heart	-0.164491	0.429147	0.649168	0.187643
POLR3D	DNA-directed RNA polymerase III subunit RPC4	-0.371778	0.300755	0.538898	0.268493
SSB	Lupus La protein	-0.109969	0.234262	0.462457	0.334929
TFAP2A	Transcription factor AP-2-alpha	0.619218	0.209544	0.432597	0.363917
ITGB1	Integrin beta-1	-0.069196	0.385231	0.616954	0.209747
KRT18	Keratin, type I cytoskeletal 18	-0.0909783	0.456269	0.672824	0.172098
UROD	Uroporphyrinogen decarboxylase	0.0240467	0.915889	0.960626	0.0174456
FYN	Tyrosine-protein kinase Fyn	-0.917947	0.0539138	0.196638	0.706332
GLA	Alpha-galactosidase A	-0.571592	0.000668328	0.0115379	1.93787
GSN	Gelsolin	-0.204841	0.00119367	0.0170902	1.76725
PTMA	Prothymosin alpha	-0.261052	0.426582	0.647317	0.188883
CDK1	Cyclin-dependent kinase 1	-0.53446	0.000406428	0.00829001	2.08144
ATP5F1B	ATP synthase subunit beta, mitochondrial	0.0732367	0.318351	0.555226	0.25553
S100A9	Protein S100-A9	-0.31344	0.77267	0.88813	0.0515236
S100A6	Protein S100-A6	0.046095	0.457648	0.673325	0.171775
EIF4E	Eukaryotic translation initiation factor 4E	0.106504	0.171754	0.386517	0.412831
ENO1	Alpha-enolase	-0.277997	0.00381943	0.0353788	1.45126
PYGL	Glycogen phosphorylase, liver form	-0.0976822	0.0940045	0.270928	0.567146
GPI	Glucose-6-phosphate isomerase	0.0647709	0.710003	0.854059	0.0685119
NPM1	Nucleophosmin	-0.269744	0.00896929	0.0625858	1.20352
TPM3	Tropomyosin alpha-3 chain	-0.142038	0.114831	0.302719	0.51896
ITGAV	Integrin alpha-V	-0.186073	0.00519578	0.043771	1.35881
LPL	Lipoprotein lipase	-0.0168734	0.757523	0.877994	0.0565084
HEXA	Beta-hexosaminidase subunit alpha	-0.0818548	0.25725	0.489859	0.309929
H2BC11;H2BC17;H2BC3;H2BC21	Histone H2B type 1-J;Histone H2B type 1-O;Histone H2B type 1-B;Histone H2B type 2-E	0.343316	0.0484065	0.183753	0.735764
SERPINE2	Glia-derived nexin	0.172916	0.606741	0.787996	0.103476
EPHX1	Epoxide hydrolase 1	-0.0284054	0.723242	0.86015	0.0654257
DBI	Acyl-CoA-binding protein	0.00432609	0.965407	0.983236	0.00734236
LDHB	L-lactate dehydrogenase B chain	-0.0124437	0.864538	0.932722	0.0302476
GPX1	Glutathione peroxidase 1	0.0504993	0.470881	0.683595	0.165201
PGK2	Phosphoglycerate kinase 2	0.144085	0.434374	0.654469	0.184111
P4HB	Protein disulfide-isomerase	0.239594	0.0233125	0.114373	0.941675
H1-0	Histone H1.0	0.251519	0.303458	0.541032	0.266777
ACYP1	Acylphosphatase-1	-0.00285692	0.984408	0.991945	0.00351228
CTSD	Cathepsin D	-0.627996	8.55494e-05	0.00332017	2.47884
ANXA2	Annexin A2	0.0189759	0.670106	0.831144	0.080324
CAPN1	Calpain-1 catalytic subunit	-0.370205	0.00149659	0.0197274	1.70493
TUBB	Tubulin beta chain	-0.0670084	0.667434	0.829636	0.0811127
PSAP	Prosaposin	0.5492	0.00129141	0.0179636	1.74561
HEXB	Beta-hexosaminidase subunit beta	-0.14917	0.0829296	0.251491	0.599477
CTSL	Procathepsin L	0.34387	0.0403978	0.164146	0.78477
PFN1	Profilin-1	-0.360284	0.0136373	0.0816317	1.08814
BPGM	Bisphosphoglycerate mutase	-0.312261	0.0399292	0.162634	0.78879
APRT	Adenine phosphoribosyltransferase	-0.0735769	0.375568	0.608676	0.215614
EPRS1	Bifunctional glutamate/proline--tRNA ligase	-0.417571	0.0220277	0.110435	0.956892
CTSB	Cathepsin B	-0.696787	4.60559e-06	0.00076197	3.11806
HSP90AA1	Heat shock protein HSP 90-alpha	-0.426723	0.000470586	0.0092502	2.03385
GALT	Galactose-1-phosphate uridylyltransferase	0.158177	0.00128562	0.0179324	1.74636
HNRNPC	Heterogeneous nuclear ribonucleoproteins C1/C2	-0.222158	0.580327	0.767925	0.114681
UQCRH	Cytochrome b-c1 complex subunit 6, mitochondrial	-0.0582354	0.370117	0.60476	0.218417
LAMB1	Laminin subunit beta-1	0.464135	9.19778e-05	0.0034893	2.45726
YES1	Tyrosine-protein kinase Yes	-0.474585	0.0318534	0.141581	0.848994
TPM2	Tropomyosin beta chain	-0.170975	0.0597316	0.207805	0.682345
FH	Fumarate hydratase, mitochondrial	-0.44172	0.0015521	0.0200939	1.69693
ERCC1	DNA excision repair protein ERCC-1	-0.684583	0.0150384	0.0872324	1.05932
THBS1	Thrombospondin-1	-0.0546904	0.39241	0.620966	0.206932
SP1	Transcription factor Sp1	-0.0449885	0.839673	0.924137	0.0342638
IGF1R	Insulin-like growth factor 1 receptor	0.236957	0.452384	0.668751	0.174736
COL1A2	Collagen alpha-2(I) chain	-0.258622	0.452809	0.668931	0.174619
ANXA6	Annexin A6	0.0177067	0.767212	0.884229	0.053435
RHOC	Rho-related GTP-binding protein RhoC	-0.93032	0.000482402	0.00932852	2.03019
CD55	Complement decay-accelerating factor	-0.023601	0.952657	0.977501	0.00988263
SLC3A2	4F2 cell-surface antigen heavy chain	-0.17626	0.069781	0.226494	0.644944
GUSB	Beta-glucuronidase	0.95929	0.000186378	0.00531134	2.2748
PFKM	ATP-dependent 6-phosphofructokinase, muscle type	0.0030222	0.972506	0.986625	0.00584786
HSP90AB1	Heat shock protein HSP 90-beta	-0.373253	0.000115834	0.0039879	2.39926
SRPRA	Signal recognition particle receptor subunit alpha	-0.292088	0.0585123	0.205362	0.68748
ASNS	Asparagine synthetase [glutamine-hydrolyzing]	-0.808022	0.000627902	0.0111182	1.95396
HMBS	Porphobilinogen deaminase	0.220128	0.0506774	0.189001	0.723536
PDHA1	Pyruvate dehydrogenase E1 component subunit alpha, somatic form, mitochondrial	-0.0244891	0.759295	0.878811	0.0561045
COL4A2	Collagen alpha-2(IV) chain	0.508695	0.000748206	0.0124214	1.90583
CYC1	Cytochrome c1, heme protein, mitochondrial	0.0519722	0.523937	0.723359	0.140646
SNRPB2	U2 small nuclear ribonucleoprotein B''	0.263723	0.0166158	0.0928813	1.03207
MET	Hepatocyte growth factor receptor	-0.062963	0.290976	0.528697	0.276793
CFH	Complement factor H	0.583679	0.00101756	0.0155003	1.80966
SNRNP70	U1 small nuclear ribonucleoprotein 70 kDa	-0.100075	0.0232734	0.114276	0.942047
ITGA5	Integrin alpha-5	0.00843656	0.939679	0.969716	0.0133557
NFIC	Nuclear factor 1 C-type	0.183817	0.142659	0.344416	0.462917
VIM	Vimentin	0.49792	1.85463e-05	0.00141618	2.84888
RPS17	40S ribosomal protein S17	-0.0832443	0.447914	0.664789	0.177316
KRT19	Keratin, type I cytoskeletal 19	0.306967	0.16718	0.379334	0.420978
GNAI3	Guanine nucleotide-binding protein G(i) subunit alpha-3	-0.40718	0.000262028	0.00652986	2.1851
ANXA5	Annexin A5	-0.12631	0.0578873	0.204373	0.689577
RPSA	40S ribosomal protein SA	-0.58015	8.90267e-05	0.00342092	2.46586
ADRA2A	Alpha-2A adrenergic receptor	-0.07516	0.649399	0.816685	0.0879454
CD63	CD63 antigen	1.00927	1.84056e-05	0.00141618	2.84888
SNRPA	U1 small nuclear ribonucleoprotein A	-0.000503163	0.993539	0.996718	0.00142758
FGF2	Fibroblast growth factor 2	0.439529	0.00146547	0.0194829	1.71035
ENO2	Gamma-enolase	-0.060725	0.288469	0.527148	0.278067
ACAA1	3-ketoacyl-CoA thiolase, peroxisomal	-0.098521	0.278921	0.514721	0.288428
SRP19	Signal recognition particle 19 kDa protein	-0.701836	0.0247334	0.119281	0.923428
GSTP1	Glutathione S-transferase P	-0.503472	0.00132655	0.0182893	1.7378
SNRPC	U1 small nuclear ribonucleoprotein C	0.0183446	0.873598	0.936323	0.0285743
LGALS1	Galectin-1	0.141808	0.0105074	0.0689987	1.16116
QDPR	Dihydropteridine reductase	-0.701161	5.1705e-06	0.000832311	3.07971
HMGB1	High mobility group protein B1	0.00783888	0.923376	0.964187	0.0158387
RBP1	Retinol-binding protein 1	0.548893	0.0584717	0.205362	0.68748
GNAO1	Guanine nucleotide-binding protein G(o) subunit alpha	0.0969467	0.657018	0.822793	0.0847096
GSTM1	Glutathione S-transferase Mu 1	-0.722943	2.61174e-05	0.00172839	2.76236
TPM1	Tropomyosin alpha-1 chain	-0.240661	0.0352518	0.150617	0.822126
CLTA	Clathrin light chain A	0.087106	0.391317	0.620146	0.207506
CLTB	Clathrin light chain B	0.145332	0.177641	0.394199	0.404284
ANXA4	Annexin A4	-0.0208661	0.846207	0.926419	0.0331924
CNP	2',3'-cyclic-nucleotide 3'-phosphodiesterase	-0.737188	6.03741e-05	0.00274582	2.56133
HMOX1	Heme oxygenase 1	-0.00797834	0.892429	0.946887	0.0237019
CSF1	Macrophage colony-stimulating factor 1	-0.26298	0.298162	0.536359	0.270544
DLD	Dihydrolipoyl dehydrogenase, mitochondrial	0.0679428	0.265073	0.500748	0.300381
HNRNPA1	Heterogeneous nuclear ribonucleoprotein A1	0.0156371	0.830896	0.920961	0.035759
SNRPA1	U2 small nuclear ribonucleoprotein A'	0.239306	0.00132284	0.0182804	1.73801
COX6C	Cytochrome c oxidase subunit 6C	0.141936	0.0944806	0.271455	0.566302
TACSTD2	Tumor-associated calcium signal transducer 2	0.30174	0.354132	0.588836	0.230005
PARP1	Poly [ADP-ribose] polymerase 1	0.792996	0.088566	0.260795	0.5837
POLA1	DNA polymerase alpha catalytic subunit	0.177377	0.150356	0.356562	0.447865
LTA4H	Leukotriene A-4 hydrolase	0.12088	0.282838	0.519773	0.284186
ALDOC	Fructose-bisphosphate aldolase C	-0.00759156	0.923398	0.964187	0.0158387
H2AZ1;H2AZ2	Histone H2A.Z;Histone H2A.V	0.448029	0.0447004	0.174704	0.757698
JMJD7	Bifunctional peptidase and (3S)-lysyl hydroxylase JMJD7	0.582838	0.0414828	0.16692	0.77749
POLR2M	DNA-directed RNA polymerase II subunit GRINL1A	0.0908912	0.471225	0.683707	0.16513
DERPC	Decreased expression in renal and prostate cancer protein	-0.22466	0.234775	0.462901	0.334512
GSTT2B	Glutathione S-transferase theta-2B	-0.0529896	0.443463	0.661931	0.179187
UBB;UBC;RPS27A;UBA52	Polyubiquitin-B;Polyubiquitin-C;Ubiquitin-40S ribosomal protein S27a;Ubiquitin-60S ribosomal protein L40	-0.281037	0.222658	0.449086	0.34767
SLC35E2B	Solute carrier family 35 member E2B	-0.474812	0.0124974	0.0768159	1.11455
TRAPPC2;TRAPPC2B	Trafficking protein particle complex subunit 2;Trafficking protein particle complex subunit 2B	-0.4564	0.0852594	0.255633	0.592383
SMIM13	Small integral membrane protein 13	-0.0981987	0.788242	0.898005	0.0467214
RGPD1;RGPD2	RANBP2-like and GRIP domain-containing protein 1;RANBP2-like and GRIP domain-containing protein 2	-0.0282354	0.936076	0.969499	0.0134526
SETSIP	Protein SETSIP	0.0270552	0.71915	0.858391	0.0663151
HSPA1A;HSPA1B	Heat shock 70 kDa protein 1A;Heat shock 70 kDa protein 1B	-0.747536	1.48256e-05	0.00125107	2.90272
SMIM10L1	Small integral membrane protein 10-like protein 1	-0.263093	0.433993	0.654469	0.184111
CALM1;CALM2;CALM3	Calmodulin-1;Calmodulin-2;Calmodulin-3	-0.104068	0.247523	0.478185	0.320404
POLR1D	DNA-directed RNA polymerases I and III subunit RPAC2	0.070087	0.578645	0.766108	0.11571
TUBA3C;TUBA3D	Tubulin alpha-3C chain;Tubulin alpha-3D chain	-0.376525	0.0147556	0.086077	1.06511
ZNF875	Zinc finger protein 875	0.0863922	0.542158	0.739262	0.131202
FDX1	Adrenodoxin, mitochondrial	0.0459981	0.749217	0.872061	0.0594533
RAP2A	Ras-related protein Rap-2a	-0.274229	0.0809344	0.24919	0.603469
RO60	RNA-binding protein RO60	0.0485904	0.390053	0.619343	0.208069
COX8A	Cytochrome c oxidase subunit 8A, mitochondrial	0.429701	0.0677468	0.222184	0.653286
GAA	Lysosomal alpha-glucosidase	-0.0965566	0.254119	0.486407	0.313
RRAS	Ras-related protein R-Ras	-0.692133	0.000400367	0.00824735	2.08369
HLA-C	HLA class I histocompatibility antigen, C alpha chain	-0.146836	0.0107781	0.070005	1.15487
H1-4	Histone H1.4	0.261354	0.596476	0.779167	0.10837
DLAT	Dihydrolipoyllysine-residue acetyltransferase component of pyruvate dehydrogenase complex, mitochondrial	-0.0578473	0.329802	0.567554	0.245993
PTPRF	Receptor-type tyrosine-protein phosphatase F	-0.138454	0.0173217	0.0959701	1.01786
NR2F6	Nuclear receptor subfamily 2 group F member 6	-0.159846	0.711408	0.854059	0.0685119
NR2F1	COUP transcription factor 1	-0.133307	0.570378	0.762034	0.118026
TXN	Thioredoxin	-0.184259	0.00553962	0.0452279	1.34459
TGFB3	Transforming growth factor beta-3 proprotein	-0.287614	0.0378821	0.157553	0.802573
COX5B	Cytochrome c oxidase subunit 5B, mitochondrial	-0.0743543	0.284198	0.521543	0.28271
CTSA	Lysosomal protective protein	-0.120367	0.144885	0.347817	0.458649
MGST1	Microsomal glutathione S-transferase 1	-0.585149	0.0204952	0.105245	0.977799
MAPT	Microtubule-associated protein tau	0.0152674	0.936901	0.969499	0.0134526
PRKAR1A	cAMP-dependent protein kinase type I-alpha regulatory subunit	-0.961806	4.46056e-05	0.00241519	2.61705
TFPI	Tissue factor pathway inhibitor	0.613873	0.0478529	0.182387	0.739007
UROS	Uroporphyrinogen-III synthase	0.0623579	0.655594	0.821967	0.0851454
ESD	S-formylglutathione hydrolase	-0.11552	0.0604781	0.20918	0.679481
HSPD1	60 kDa heat shock protein, mitochondrial	-0.0838399	0.125919	0.321049	0.493428
CLU	Clusterin	0.217939	0.00371886	0.0352139	1.45329
HAPLN1	Hyaluronan and proteoglycan link protein 1	0.200813	0.194658	0.415735	0.381184
HSPA5	Endoplasmic reticulum chaperone BiP	0.044754	0.417016	0.639318	0.194283
LAMC1	Laminin subunit gamma-1	0.534407	0.00121214	0.0172386	1.7635
ACP2	Lysosomal acid phosphatase	-0.341344	0.0269526	0.126368	0.898362
MAP2	Microtubule-associated protein 2	0.0969068	0.216755	0.442154	0.354427
HSPA8	Heat shock cognate 71 kDa protein	-0.657288	1.40776e-06	0.000442142	3.35444
SLC2A1	Solute carrier family 2, facilitated glucose transporter member 1	-0.200122	0.0491818	0.185412	0.731861
EPB41	Protein 4.1	0.171156	0.101859	0.282962	0.548272
UMPS	Uridine 5'-monophosphate synthase	-0.15208	0.216771	0.442154	0.354427
PDHB	Pyruvate dehydrogenase E1 component subunit beta, mitochondrial	-0.0650013	0.413623	0.637067	0.195815
DBT	Lipoamide acyltransferase component of branched-chain alpha-keto acid dehydrogenase complex, mitochondrial	0.0529756	0.588612	0.773797	0.111373
PYGB	Glycogen phosphorylase, brain form	-0.118316	0.100432	0.280568	0.551962
PYGM	Glycogen phosphorylase, muscle form	-0.194713	0.0159103	0.0901415	1.04508
RALA	Ras-related protein Ral-A	-0.335567	0.0027635	0.0290905	1.53625
RALB	Ras-related protein Ral-B	-0.341297	0.000629088	0.0111182	1.95396
LAMP1	Lysosome-associated membrane glycoprotein 1	0.593483	0.00310529	0.031082	1.50749
ACADM	Medium-chain specific acyl-CoA dehydrogenase, mitochondrial	-0.134717	0.0744924	0.237007	0.625239
TOP1	DNA topoisomerase 1	0.352666	0.463991	0.678667	0.168343
TOP2A	DNA topoisomerase 2-alpha	-0.380806	0.25634	0.488876	0.310802
G6PD	Glucose-6-phosphate 1-dehydrogenase	-0.103146	0.240555	0.470832	0.327134
UBL4A	Ubiquitin-like protein 4A	0.374118	0.00998025	0.0670907	1.17334
PC	Pyruvate carboxylase, mitochondrial	-1.0055	0.001064	0.016003	1.7958
DMD	Dystrophin	0.158193	0.186341	0.40624	0.391218
MTHFD1	C-1-tetrahydrofolate synthase, cytoplasmic	-1.40684	0.000127607	0.00431833	2.36468
IGF2R	Cation-independent mannose-6-phosphate receptor	-0.417801	0.00401939	0.0365488	1.43713
ADH5	Alcohol dehydrogenase class-3	-0.0116645	0.882603	0.941064	0.0263809
CDK4	Cyclin-dependent kinase 4	-0.56615	0.00023928	0.00606448	2.21721
PRPS2	Ribose-phosphate pyrophosphokinase 2	-0.208678	0.184183	0.403707	0.393933
PABPC1	Polyadenylate-binding protein 1	0.125391	0.0555278	0.200075	0.698808
PCNA	Proliferating cell nuclear antigen	-0.0186302	0.683891	0.839329	0.076068
NEFH	Neurofilament heavy polypeptide	0.0709633	0.655853	0.821967	0.0851454
COX6A1	Cytochrome c oxidase subunit 6A1, mitochondrial	-0.179792	0.10748	0.292974	0.533171
HARS1	Histidine--tRNA ligase, cytoplasmic	-1.14055	2.36209e-05	0.00167484	2.77603
SLC25A4	ADP/ATP translocase 1	-0.0206502	0.795238	0.902587	0.0445112
SLC25A6	ADP/ATP translocase 3	0.094764	0.102983	0.284792	0.545472
IMPDH2	Inosine-5'-monophosphate dehydrogenase 2	-1.27307	5.78964e-06	0.000834411	3.07862
TPR	Nucleoprotein TPR	0.571721	6.16918e-05	0.00274582	2.56133
PIP	Prolactin-inducible protein	0.353781	0.643851	0.813965	0.0893943
CKB	Creatine kinase B-type	-0.469995	0.000594893	0.0107369	1.96912
ANXA3	Annexin A3	-0.259325	0.00189824	0.0228864	1.64042
CKMT1B	Creatine kinase U-type, mitochondrial	0.156889	0.597586	0.780018	0.107895
BCKDHA	2-oxoisovalerate dehydrogenase subunit alpha, mitochondrial	-0.401485	0.000628287	0.0111182	1.95396
ACTN1	Alpha-actinin-1	-0.0170578	0.876416	0.93764	0.0279638
SRC	Proto-oncogene tyrosine-protein kinase Src	-1.39308	3.16431e-05	0.00194041	2.71211
PEPD	Xaa-Pro dipeptidase	-0.374613	0.00879904	0.0619469	1.20798
XRCC6	X-ray repair cross-complementing protein 6	0.375385	0.0126941	0.0773857	1.11134
XRCC5	X-ray repair cross-complementing protein 5	0.960923	0.000206399	0.00563906	2.24879
UNG	Uracil-DNA glycosylase	0.613763	0.00208539	0.0242117	1.61598
COX4I1	Cytochrome c oxidase subunit 4 isoform 1, mitochondrial	0.097375	0.31776	0.555038	0.255677
IFI30	Gamma-interferon-inducible lysosomal thiol reductase	0.268498	0.0144066	0.0847658	1.07178
LAMP2	Lysosome-associated membrane glycoprotein 2	1.15729	0.0206487	0.105747	0.975732
RNH1	Ribonuclease inhibitor	0.0277377	0.784	0.89557	0.0479003
BMP1	Bone morphogenetic protein 1	0.362814	0.0600203	0.2083	0.68131
CYBA	Cytochrome b-245 light chain	-0.191784	0.289103	0.528027	0.277343
CCL2	C-C motif chemokine 2	-0.631194	0.128936	0.325676	0.487215
ITGA4	Integrin alpha-4	-0.146953	0.641983	0.812678	0.0900817
EEF2	Elongation factor 2	-0.10755	0.189532	0.409629	0.387609
PDIA4	Protein disulfide-isomerase A4	0.476467	0.000237009	0.00606448	2.21721
P4HA1	Prolyl 4-hydroxylase subunit alpha-1	0.220181	0.00864989	0.0613541	1.21216
TPT1	Translationally-controlled tumor protein	0.138651	0.108911	0.294814	0.530452
ALAD	Delta-aminolevulinic acid dehydratase	0.613582	0.228018	0.454662	0.342311
F3	Tissue factor	-0.828518	0.319613	0.556287	0.254701
PLS3	Plastin-3	-0.292736	0.000339122	0.00750858	2.12444
APEH	Acylamino-acid-releasing enzyme	-0.117168	0.491463	0.697116	0.156695
ETFA	Electron transfer flavoprotein subunit alpha, mitochondrial	-0.235618	0.00305538	0.0307916	1.51157
GYS1	Glycogen [starch] synthase, muscle	-0.518845	0.00950013	0.0652929	1.18513
PRKAR2A	cAMP-dependent protein kinase type II-alpha regulatory subunit	-1.55449	2.01818e-05	0.00150601	2.82217
ENO3	Beta-enolase	-0.148646	0.179179	0.397075	0.401128
GTF2F2	General transcription factor IIF subunit 2	-0.12014	0.161324	0.3717	0.429807
CD59	CD59 glycoprotein	-0.207148	0.133058	0.331335	0.479733
MTHFD2	Bifunctional methylenetetrahydrofolate dehydrogenase/cyclohydrolase, mitochondrial	-0.294273	0.00733329	0.0553575	1.25682
MIF	Macrophage migration inhibitory factor	-0.380738	0.241182	0.471012	0.326968
CD99	CD99 antigen	-0.0165606	0.881078	0.940448	0.0266654
PRKCSH	Glucosidase 2 subunit beta	0.308315	0.0010638	0.016003	1.7958
FDPS	Farnesyl pyrophosphate synthase	-0.130286	0.0923817	0.267595	0.572523
CPM	Carboxypeptidase M	-0.173731	0.0180731	0.0982145	1.00782
COX7A2	Cytochrome c oxidase subunit 7A2, mitochondrial	-0.00836976	0.958126	0.980236	0.00866943
NID1	Nidogen-1	0.331376	0.134821	0.333753	0.476575
AKR1A1	Aldo-keto reductase family 1 member A1	-0.247861	0.00735306	0.0554365	1.2562
PKM	Pyruvate kinase PKM	-0.183699	0.043417	0.172438	0.763368
ACYP2	Acylphosphatase-2	-0.35777	0.019223	0.101231	0.994687
HSP90B1	Endoplasmin	0.368454	0.00111245	0.016441	1.78407
CCNB1	G2/mitotic-specific cyclin-B1	-0.545954	5.30503e-05	0.00263792	2.57874
MYL6B	Myosin light chain 6B	-0.0296226	0.723477	0.860257	0.0653716
SNRPB	Small nuclear ribonucleoprotein-associated proteins B and B'	0.243848	0.0293762	0.134264	0.87204
IDE	Insulin-degrading enzyme	0.161825	0.0081635	0.0589355	1.22962
COX6B1	Cytochrome c oxidase subunit 6B1	-0.166906	0.0966176	0.274811	0.560966
POU2F1	POU domain, class 2, transcription factor 1	0.486454	0.00787269	0.057808	1.23801
HNRNPL	Heterogeneous nuclear ribonucleoprotein L	0.225798	0.64616	0.815012	0.0888361
DARS1	Aspartate--tRNA ligase, cytoplasmic	-0.527057	0.000306149	0.00712275	2.14735
JUP	Junction plakoglobin	0.0184792	0.871243	0.934977	0.0291991
UQCRB	Cytochrome b-c1 complex subunit 7	-0.0125664	0.833008	0.921986	0.0352756
GLUL	Glutamine synthetase	-0.38103	0.00651059	0.0507553	1.29452
AKR1B1	Aldo-keto reductase family 1 member B1	-0.0556451	0.643728	0.813965	0.0893943
ANPEP	Aminopeptidase N	0.100239	0.514728	0.715439	0.145427
PVR	Poliovirus receptor	-0.114442	0.227011	0.454007	0.342937
GSPT1	Eukaryotic peptide chain release factor GTP-binding subunit ERF3A	-0.125354	0.0816737	0.249973	0.602106
PGAM2	Phosphoglycerate mutase 2	-0.190128	0.882426	0.941064	0.0263809
IFNGR1	Interferon gamma receptor 1	0.197124	0.3962	0.624112	0.204737
B4GALT1	Beta-1,4-galactosyltransferase 1	0.13258	0.157076	0.366881	0.435475
EZR	Ezrin	-0.042274	0.467558	0.681041	0.166827
FOLR1	Folate receptor alpha	-0.211741	0.370631	0.604954	0.218278
ATF2	Cyclic AMP-dependent transcription factor ATF-2	-0.10076	0.42368	0.645083	0.190385
UCHL3	Ubiquitin carboxyl-terminal hydrolase isozyme L3	0.0136937	0.615856	0.795161	0.099545
FOSL2	Fos-related antigen 2	0.0111934	0.903043	0.95347	0.0206931
CD46	Membrane cofactor protein	-0.13171	0.223559	0.449533	0.347239
NME1	Nucleoside diphosphate kinase A	0.0737708	0.709396	0.853985	0.0685499
NQO1	NAD(P)H dehydrogenase [quinone] 1	-0.0182503	0.864955	0.932722	0.0302476
GNS	N-acetylglucosamine-6-sulfatase	0.216059	0.0672255	0.22131	0.654998
PHKG2	Phosphorylase b kinase gamma catalytic chain, liver/testis isoform	1.65431	0.000123105	0.00418978	2.37781
ARSB	Arylsulfatase B	-0.0458504	0.882235	0.941064	0.0263809
PAX1	Paired box protein Pax-1	-0.181091	0.454766	0.670941	0.173316
RPS2	40S ribosomal protein S2	0.324403	0.0404026	0.164146	0.78477
TCF3	Transcription factor E2-alpha	-0.465051	0.212818	0.437386	0.359135
DSP	Desmoplakin	-0.172113	0.850069	0.928051	0.0324283
RPA2	Replication protein A 32 kDa subunit	0.261171	0.0337433	0.146697	0.833578
MUC1	Mucin-1	-0.436093	0.00916057	0.0634422	1.19762
COX7C	Cytochrome c oxidase subunit 7C, mitochondrial	0.229577	0.131969	0.329839	0.481698
TIMP2	Metalloproteinase inhibitor 2	0.238224	0.200702	0.422098	0.374587
NPR1	Atrial natriuretic peptide receptor 1	0.180866	0.591996	0.775794	0.110253
CD44	CD44 antigen	-0.0586573	0.381652	0.612935	0.212586
NQO2	Ribosyldihydronicotinamide dehydrogenase [quinone]	-0.101657	0.627477	0.803537	0.094994
ITGB4	Integrin beta-4	0.261344	0.226153	0.45297	0.343931
CBR1	Carbonyl reductase [NADPH] 1	-0.285756	0.0666649	0.220832	0.655938
ACADS	Short-chain specific acyl-CoA dehydrogenase, mitochondrial	0.0400338	0.834098	0.922261	0.0351462
CREB1	Cyclic AMP-responsive element-binding protein 1	0.248766	0.141032	0.342541	0.465287
GLB1	Beta-galactosidase	-0.395242	0.000356484	0.00767174	2.11511
PPP3CB	Serine/threonine-protein phosphatase 2B catalytic subunit beta isoform	0.0309228	0.651128	0.817651	0.087432
NCK1	Cytoplasmic protein NCK1	-0.283952	0.289978	0.528256	0.277156
GCFC2	Intron Large complex component GCFC2	0.235748	0.0565338	0.201943	0.694772
H1-5	Histone H1.5	0.579192	0.00168124	0.021081	1.67611
H1-3	Histone H1.3	0.329413	0.0430959	0.172097	0.764226
H1-2	Histone H1.2	0.458224	0.159971	0.370591	0.431105
POR	NADPH--cytochrome P450 reductase	-0.00109277	0.990533	0.994776	0.00227475
MGMT	Methylated-DNA--protein-cysteine methyltransferase	-0.152535	0.0360737	0.152813	0.81584
ATP2A2	Sarcoplasmic/endoplasmic reticulum calcium ATPase 2	-0.21627	0.0365872	0.15433	0.811551
FAH	Fumarylacetoacetase	0.368546	0.0186744	0.0998426	1.00068
STMN1	Stathmin	-0.105395	0.151812	0.358665	0.445311
YBX3	Y-box-binding protein 3	0.187119	0.00330444	0.0322644	1.49128
ZNF24	Zinc finger protein 24	0.243017	0.189904	0.410059	0.387153
NAGA	Alpha-N-acetylgalactosaminidase	-0.13058	0.428494	0.648675	0.187973
HMGA1	High mobility group protein HMG-I/HMG-Y	0.498374	0.00354203	0.0337541	1.47167
TMEM11	Transmembrane protein 11, mitochondrial	0.0302658	0.778678	0.891714	0.0497743
GOT1	Aspartate aminotransferase, cytoplasmic	-0.33652	0.19198	0.411585	0.38554
PRKCA	Protein kinase C alpha type	-0.620461	0.000157468	0.00485175	2.3141
JUNB	Transcription factor JunB	-0.845082	0.000163058	0.00490492	2.30937
ITGA2	Integrin alpha-2	-0.0653698	0.756664	0.877757	0.0566258
GJA1	Gap junction alpha-1 protein	-0.135079	0.301543	0.539336	0.26814
NPR3	Atrial natriuretic peptide receptor 3	-0.328207	0.0197781	0.103519	0.984979
SMPD1	Sphingomyelin phosphodiesterase	-1.19682	0.000476141	0.00925471	2.03364
JUND	Transcription factor JunD	-0.0277349	0.723115	0.86015	0.0654257
ATF7	Cyclic AMP-dependent transcription factor ATF-7	0.273196	0.00123192	0.0174284	1.75874
NDUFB7	NADH dehydrogenase [ubiquinone] 1 beta subcomplex subunit 7	0.224662	0.370318	0.60476	0.218417
PRKACA	cAMP-dependent protein kinase catalytic subunit alpha	0.53601	0.00194413	0.0230662	1.63702
CAPN2	Calpain-2 catalytic subunit	-0.0250718	0.672055	0.832867	0.0794241
CEBPB	CCAAT/enhancer-binding protein beta	0.378988	0.00342632	0.0330213	1.48121
AMD1	S-adenosylmethionine decarboxylase proenzyme	-0.483852	0.131435	0.32892	0.48291
CTPS1	CTP synthase 1	-0.964386	2.51793e-05	0.00170418	2.76848
ENG	Endoglin	-0.266113	0.0197792	0.103519	0.984979
DDX5	Probable ATP-dependent RNA helicase DDX5	0.0866537	0.80104	0.905483	0.0431198
PFKL	ATP-dependent 6-phosphofructokinase, liver type	-0.169459	0.0170797	0.0947176	1.02357
GM2A	Ganglioside GM2 activator	0.102374	0.614006	0.793882	0.100244
LGALS3	Galectin-3	0.420441	0.00175226	0.0217426	1.66269
PSMC3	26S proteasome regulatory subunit 6A	-1.08127	1.26309e-05	0.00118995	2.92447
TCP1	T-complex protein 1 subunit alpha	0.0215655	0.769002	0.885396	0.0528622
PTPN1	Tyrosine-protein phosphatase non-receptor type 1	0.336165	0.222446	0.449086	0.34767
RPL35A	60S ribosomal protein L35a	0.688711	0.112386	0.299126	0.524145
ITGB5	Integrin beta-5	-0.0857691	0.40571	0.632601	0.19887
ARF4	ADP-ribosylation factor 4	-0.710621	0.0016239	0.0205702	1.68676
RPL7	60S ribosomal protein L7	0.0976145	0.784842	0.896017	0.0476837
VCL	Vinculin	0.195317	0.089584	0.261935	0.581806
SON	Protein SON	-0.0927214	0.707902	0.853925	0.0685803
NELFE	Negative elongation factor E	0.193104	0.0969952	0.275622	0.559686
RPL17	60S ribosomal protein L17	-0.148992	0.439492	0.65885	0.181213
PGAM1	Phosphoglycerate mutase 1	-0.0380927	0.679302	0.836973	0.0772888
RCC1	Regulator of chromosome condensation	0.66715	0.00408875	0.0368894	1.4331
SDC1	Syndecan-1	-0.180088	0.241402	0.471012	0.326968
ATF1	Cyclic AMP-dependent transcription factor ATF-1	0.0854917	0.268083	0.50401	0.297561
LIG1	DNA ligase 1	-0.265143	0.0864452	0.257563	0.589117
ATP5PF	ATP synthase-coupling factor 6, mitochondrial	-0.0216114	0.756	0.877384	0.0568102
XRCC1	DNA repair protein XRCC1	0.126882	0.340466	0.576238	0.239398
PAM	Peptidyl-glycine alpha-amidating monooxygenase	0.200349	0.310029	0.547199	0.261855
CDH2	Cadherin-2	0.00800284	0.88784	0.944113	0.0249762
CYP11B2	Cytochrome P450 11B2, mitochondrial	0.270399	0.38712	0.616976	0.209731
MYL12A	Myosin regulatory light chain 12A	-0.0464778	0.52204	0.722079	0.141416
PLCG1	1-phosphatidylinositol 4,5-bisphosphate phosphodiesterase gamma-1	0.065172	0.649352	0.816685	0.0879454
CD58	Lymphocyte function-associated antigen 3	0.154121	0.250838	0.482305	0.316679
NCL	Nucleolin	-0.556485	0.000885646	0.014029	1.85297
HK1	Hexokinase-1	-0.441565	0.00584005	0.0469796	1.32809
POLR2C	DNA-directed RNA polymerase II subunit RPB3	-0.671672	0.0334086	0.146095	0.835364
POLR2E	DNA-directed RNA polymerases I, II, and III subunit RPABC1	-0.521482	8.28269e-05	0.003267	2.48585
NDUFV2	NADH dehydrogenase [ubiquinone] flavoprotein 2, mitochondrial	-0.0395264	0.341859	0.576928	0.238878
TRIM21	E3 ubiquitin-protein ligase TRIM21	0.283664	0.254713	0.487335	0.312173
EIF2AK2	Interferon-induced, double-stranded RNA-activated protein kinase	0.738878	0.104944	0.288572	0.539745
SRM	Spermidine synthase	-0.457909	0.00539634	0.0447641	1.34907
CSNK2A2	Casein kinase II subunit alpha'	-0.998443	0.0018791	0.0227941	1.64218
TYMP	Thymidine phosphorylase	0.0881293	0.261501	0.495585	0.304882
ATP2B1	Plasma membrane calcium-transporting ATPase 1	-1.01152	5.02163e-07	0.000408252	3.38907
EIF2S2	Eukaryotic translation initiation factor 2 subunit 2	0.0539623	0.203131	0.424934	0.371679
ANXA7	Annexin A7	-0.117249	0.0958103	0.273314	0.563339
TBP	TATA-box-binding protein	0.873703	0.033524	0.146455	0.834297
CCNA2	Cyclin-A2	-0.10843	0.0183039	0.0986393	1.00595
BTF3	Transcription factor BTF3	-0.0636257	0.419936	0.64247	0.192147
RAB3A	Ras-related protein Rab-3A	-0.432644	0.0462119	0.178032	0.749501
RAB3B	Ras-related protein Rab-3B	-0.855354	0.0715704	0.230418	0.637484
RAB4A	Ras-related protein Rab-4A	-0.0719943	0.327377	0.56534	0.24769
RAB5A	Ras-related protein Rab-5A	-0.240538	0.0352346	0.150617	0.822126
RAB6A	Ras-related protein Rab-6A	0.0436304	0.581524	0.768484	0.114365
PSMB1	Proteasome subunit beta type-1	0.106919	0.258399	0.490916	0.308992
M6PR	Cation-dependent mannose-6-phosphate receptor	-0.155481	0.127137	0.323049	0.490731
COX5A	Cytochrome c oxidase subunit 5A, mitochondrial	0.0486141	0.427208	0.647937	0.188467
LMNB1	Lamin-B1	0.429263	0.00223866	0.0254581	1.59417
CAST	Calpastatin	0.0162713	0.787925	0.898005	0.0467214
IMPDH1	Inosine-5'-monophosphate dehydrogenase 1	-1.25335	1.16604e-05	0.0011678	2.93263
SERPINA2	Putative alpha-1-antitrypsin-related protein	-0.123935	0.69874	0.848119	0.0715431
COL5A1	Collagen alpha-1(V) chain	0.784546	1.16029e-05	0.0011678	2.93263
NEB	Nebulin	0.0403299	0.729799	0.862849	0.0640654
PTMS	Parathymosin	-0.651286	0.127004	0.322987	0.490815
CDK11B	Cyclin-dependent kinase 11B	-0.539884	0.0437976	0.173077	0.76176
GSTM3	Glutathione S-transferase Mu 3	-0.453521	0.000965956	0.0149338	1.82583
ATP6V1B2	V-type proton ATPase subunit B, brain isoform	0.0140389	0.870265	0.934601	0.0293739
ATP6V1C1	V-type proton ATPase subunit C 1	0.0190348	0.834231	0.922261	0.0351462
CSRP1	Cysteine and glycine-rich protein 1	-0.4071	0.000392726	0.00815	2.08884
FLNA	Filamin-A	-0.0405299	0.549237	0.743805	0.128541
MAOA	Amine oxidase [flavin-containing] A	0.278044	0.00868199	0.0614863	1.21122
ACO1	Cytoplasmic aconitate hydratase	-0.24066	0.00303899	0.0307415	1.51227
NT5E	5'-nucleotidase	0.091074	0.691643	0.844122	0.0735948
TBXA2R	Thromboxane A2 receptor	-0.00150786	0.994428	0.997107	0.00125833
VDAC1	Voltage-dependent anion-selective channel protein 1	-0.0785037	0.460603	0.675869	0.170138
BGN	Biglycan	0.119972	0.111012	0.297164	0.527004
SDHB	Succinate dehydrogenase [ubiquinone] iron-sulfur subunit, mitochondrial	0.0303529	0.700115	0.848745	0.0712228
CD9	CD9 antigen	-0.211553	0.141443	0.342704	0.465081
BCKDHB	2-oxoisovalerate dehydrogenase subunit beta, mitochondrial	-0.395133	0.0125621	0.0769367	1.11387
COMT	Catechol O-methyltransferase	-0.215569	0.0665258	0.220617	0.656362
TGM2	Protein-glutamine gamma-glutamyltransferase 2	-0.348277	4.65455e-05	0.00249752	2.60249
MMUT	Methylmalonyl-CoA mutase, mitochondrial	-0.744485	0.00376395	0.035264	1.45267
OSBP	Oxysterol-binding protein 1	-0.179595	0.0143152	0.0845011	1.07314
PCMT1	Protein-L-isoaspartate(D-aspartate) O-methyltransferase	-0.070386	0.49135	0.697116	0.156695
FBL	rRNA 2'-O-methyltransferase fibrillarin	0.307854	0.235953	0.463821	0.333649
GART	Trifunctional purine biosynthetic protein adenosine-3	-0.872161	1.0685e-05	0.0011678	2.93263
PAICS	Bifunctional phosphoribosylaminoimidazole carboxylase/phosphoribosylaminoimidazole succinocarboxamide synthetase	0.00580785	0.929282	0.965305	0.0153353
IDS	Iduronate 2-sulfatase	-0.048867	0.829677	0.920387	0.0360296
SCP2	Sterol carrier protein 2	0.0876661	0.0519339	0.192243	0.71615
UBA1	Ubiquitin-like modifier-activating enzyme 1	-0.107041	0.205788	0.428427	0.368123
NME2	Nucleoside diphosphate kinase B	-0.0151199	0.928298	0.965305	0.0153353
GAL	Galanin peptides	0.00857313	0.965761	0.983247	0.00733744
FDXR	NADPH:adrenodoxin oxidoreductase, mitochondrial	-0.150156	0.205267	0.42822	0.368333
HNRNPA2B1	Heterogeneous nuclear ribonucleoproteins A2/B1	0.072822	0.480675	0.689795	0.16128
RFX1	MHC class II regulatory factor RFX1	0.313675	0.0557752	0.200413	0.698074
CBL	E3 ubiquitin-protein ligase CBL	-0.127383	0.191252	0.411078	0.386076
IGFBP4	Insulin-like growth factor-binding protein 4	0.0206861	0.690414	0.843509	0.0739105
PRKACB	cAMP-dependent protein kinase catalytic subunit beta	0.472964	0.000788535	0.0129738	1.88693
UQCRC2	Cytochrome b-c1 complex subunit 2, mitochondrial	-0.0179951	0.840876	0.924246	0.0342123
FECH	Ferrochelatase, mitochondrial	0.688227	5.91945e-07	0.000408252	3.38907
FBLN1	Fibulin-1	0.424693	0.000699218	0.0119918	1.92111
TCEA1	Transcription elongation factor A protein 1	0.0748368	0.0929692	0.269014	0.570226
ITGA6	Integrin alpha-6	-0.188239	0.0112336	0.0715585	1.14534
SFPQ	Splicing factor, proline- and glutamine-rich	0.129146	0.469264	0.682357	0.165988
TUBG1	Tubulin gamma-1 chain	-0.0142763	0.842502	0.924246	0.0342123
PPIB	Peptidyl-prolyl cis-trans isomerase B	0.315341	0.00159282	0.0204182	1.68998
ME2	NAD-dependent malic enzyme, mitochondrial	0.25801	0.0064582	0.0506119	1.29575
WARS1	Tryptophan--tRNA ligase, cytoplasmic	-0.00752882	0.928813	0.965305	0.0153353
RPS3	40S ribosomal protein S3	-0.45735	0.000390012	0.00814842	2.08893
GCSH	Glycine cleavage system H protein, mitochondrial	-0.238745	0.412774	0.636912	0.195921
RPS6KB1	Ribosomal protein S6 kinase beta-1	0.313693	0.0487391	0.184545	0.733897
SP100	Nuclear autoantigen Sp-100	0.199895	0.0689572	0.225072	0.647679
MCC	Colorectal mutant cancer protein	-0.21506	0.21383	0.438958	0.357577
NFYA	Nuclear transcription factor Y subunit alpha	0.071633	0.744439	0.868877	0.0610415
AHCY	Adenosylhomocysteinase	0.0423159	0.476036	0.686381	0.163435
CFL1	Cofilin-1	-0.135709	0.0154077	0.0884088	1.0535
EIF4B	Eukaryotic translation initiation factor 4B	-0.225337	0.0789671	0.245446	0.610045
F8A3	40-kDa huntingtin-associated protein	-0.203656	0.304175	0.541407	0.266476
ATP2B4	Plasma membrane calcium-transporting ATPase 4	-0.936163	1.21212e-06	0.000437067	3.35945
CPT2	Carnitine O-palmitoyltransferase 2, mitochondrial	-0.212007	0.488108	0.694831	0.158121
DTYMK	Thymidylate kinase	-1.06395	6.74176e-06	0.000912589	3.03972
RRM1	Ribonucleoside-diphosphate reductase large subunit	-0.552383	0.0013651	0.0185628	1.73136
CHM	Rab proteins geranylgeranyltransferase component A 1	0.0731886	0.428565	0.648675	0.187973
KDELR1	ER lumen protein-retaining receptor 1	-0.029749	0.851945	0.928657	0.0321444
EEF1B2	Elongation factor 1-beta	0.330648	0.0162383	0.0914133	1.03899
ATP5PB	ATP synthase F(0) complex subunit B1, mitochondrial	0.0799846	0.319586	0.556287	0.254701
ACP1	Low molecular weight phosphotyrosine protein phosphatase	0.0457399	0.698887	0.848119	0.0715431
ACAT1	Acetyl-CoA acetyltransferase, mitochondrial	-0.207191	0.0207818	0.106185	0.973937
MYL9	Myosin regulatory light polypeptide 9	-0.0707756	0.39895	0.626714	0.202931
CCNC	Cyclin-C	0.666148	0.000284197	0.00688079	2.16236
CCNE1	G1/S-specific cyclin-E1	-0.213407	0.687672	0.841222	0.0750895
POLR2A	DNA-directed RNA polymerase II subunit RPB1	-0.214883	0.0876834	0.260134	0.584803
CDK2	Cyclin-dependent kinase 2	0.959532	2.02285e-05	0.00150601	2.82217
APC	Adenomatous polyposis coli protein	-0.349521	0.0659946	0.219773	0.658027
GRK2	Beta-adrenergic receptor kinase 1	0.223102	0.367179	0.601463	0.220791
ACKR3	Atypical chemokine receptor 3	-0.20547	0.173532	0.388895	0.410168
MCM3	DNA replication licensing factor MCM3	-0.447938	0.000158032	0.00485175	2.3141
NFYB	Nuclear transcription factor Y subunit beta	0.0446977	0.841614	0.924246	0.0342123
AZGP1	Zinc-alpha-2-glycoprotein	0.220538	0.619588	0.79749	0.098275
MPST	3-mercaptopyruvate sulfurtransferase	0.356525	0.00686486	0.0527576	1.27772
RPS12	40S ribosomal protein S12	-0.239969	0.0247088	0.119259	0.923508
FAS	Tumor necrosis factor receptor superfamily member 6	-0.127858	0.188138	0.408355	0.388962
YY1	Transcriptional repressor protein YY1	0.232938	0.308555	0.545757	0.263
DNAJB1	DnaJ homolog subfamily B member 1	-0.588852	0.00137279	0.018625	1.7299
DNAJB2	DnaJ homolog subfamily B member 2	0.192019	0.681091	0.838136	0.0766853
ATP5F1A	ATP synthase subunit alpha, mitochondrial	-0.0132098	0.786465	0.89732	0.0470527
PSMA1	Proteasome subunit alpha type-1	0.0421235	0.58384	0.769837	0.113601
PSMA2	Proteasome subunit alpha type-2	-0.0169252	0.713969	0.855269	0.0678971
PSMA3	Proteasome subunit alpha type-3	0.017413	0.789713	0.899337	0.0460776
PSMA4	Proteasome subunit alpha type-4	-0.036342	0.578372	0.766048	0.115744
S100P	Protein S100-P	-0.50656	0.00161066	0.0204981	1.68829
ITGA3	Integrin alpha-3	-0.207747	0.235444	0.463418	0.334027
ITGB8	Integrin beta-8	-0.200874	0.276471	0.512586	0.290233
MSN	Moesin	-0.0924203	0.021657	0.109128	0.962064
DDX6	Probable ATP-dependent RNA helicase DDX6	-0.199827	0.153691	0.361525	0.441862
CTNNA2	Catenin alpha-2	-0.19742	0.291422	0.528697	0.276793
DNMT1	DNA (cytosine-5)-methyltransferase 1	-0.022511	0.714492	0.855431	0.0678148
PAX6	Paired box protein Pax-6	0.161133	0.697151	0.84774	0.0717374
U2AF2	Splicing factor U2AF 65 kDa subunit	-0.174174	0.326122	0.564317	0.248477
RPL13	60S ribosomal protein L13	0.257072	0.147412	0.351757	0.453757
CHML	Rab proteins geranylgeranyltransferase component A 2	0.0997256	0.33518	0.572344	0.242343
IVD	Isovaleryl-CoA dehydrogenase, mitochondrial	0.16365	0.0190517	0.100864	0.996264
S100A4	Protein S100-A4	-0.00842377	0.923877	0.964187	0.0158387
MGAT1	Alpha-1,3-mannosyl-glycoprotein 2-beta-N-acetylglucosaminyltransferase	0.592649	0.00839153	0.0601352	1.22087
HMGB2	High mobility group protein B2	0.231423	0.00284684	0.0295913	1.52884
PTBP1	Polypyrimidine tract-binding protein 1	-0.11805	0.339827	0.576201	0.239426
TARS1	Threonine--tRNA ligase 1, cytoplasmic	0.0251257	0.62764	0.803573	0.0949747
VARS1	Valine--tRNA ligase	-0.292259	0.0724702	0.232686	0.63323
EEF1G	Elongation factor 1-gamma	-0.0279138	0.408197	0.63379	0.198055
FKBP2	Peptidyl-prolyl cis-trans isomerase FKBP2	0.253228	0.0074884	0.0561018	1.25102
STOM	Stomatin	-0.153686	0.158143	0.368216	0.433897
AK4	Adenylate kinase 4, mitochondrial	-0.513222	0.000147579	0.00471191	2.3268
MAOB	Amine oxidase [flavin-containing] B	0.285933	0.0546708	0.198351	0.702565
YWHAQ	14-3-3 protein theta	0.00292672	0.957006	0.979874	0.00882985
MAPK3	Mitogen-activated protein kinase 3	-0.184393	0.24023	0.470351	0.327578
ATP6V0C	V-type proton ATPase 16 kDa proteolipid subunit c	0.826672	0.014847	0.0863562	1.06371
CALML3	Calmodulin-like protein 3	-0.0905051	0.216956	0.442379	0.354206
ARNT	Aryl hydrocarbon receptor nuclear translocator	0.226114	0.221564	0.448398	0.348337
RPL10	60S ribosomal protein L10	-0.131836	0.428025	0.648516	0.188079
RPA1	Replication protein A 70 kDa DNA-binding subunit	0.035919	0.672478	0.832928	0.0793923
APEX1	DNA-(apurinic or apyrimidinic site) endonuclease	-0.13717	0.0411215	0.166047	0.779768
DCK	Deoxycytidine kinase	-0.12856	0.12389	0.317644	0.49806
CAD	CAD protein	-1.13905	0.000105324	0.00380189	2.42
CALR	Calreticulin	0.399497	0.000932179	0.0145547	1.837
MAP4	Microtubule-associated protein 4	0.0587671	0.301185	0.53906	0.268363
CANX	Calnexin	0.124961	0.049186	0.185412	0.731861
PSMB8	Proteasome subunit beta type-8	0.325481	0.0053517	0.0445178	1.35147
PSMB9	Proteasome subunit beta type-9	0.331958	0.125158	0.319932	0.494942
PSMA5	Proteasome subunit alpha type-5	0.131122	0.0569709	0.202549	0.69347
PSMB4	Proteasome subunit beta type-4	0.045161	0.597876	0.780225	0.10778
PSMB6	Proteasome subunit beta type-6	0.0095595	0.923225	0.964187	0.0158387
PSMB5	Proteasome subunit beta type-5	0.116375	0.0556429	0.200151	0.698642
ABCD3	ATP-binding cassette sub-family D member 3	-0.21952	0.422546	0.644973	0.190458
TMOD1	Tropomodulin-1	-0.278251	0.358082	0.591693	0.227904
ITPRID2	Protein ITPRID2	0.302488	0.172896	0.388007	0.41116
LOX	Protein-lysine 6-oxidase	0.262306	0.00742457	0.0558342	1.2531
NDUFS1	NADH-ubiquinone oxidoreductase 75 kDa subunit, mitochondrial	-0.240859	0.171634	0.386517	0.412831
POLD1	DNA polymerase delta catalytic subunit	-0.086467	0.341854	0.576928	0.238878
SMARCA1	Probable global transcription activator SNF2L1	-0.0959663	0.791764	0.900639	0.0454492
MAPK1	Mitogen-activated protein kinase 1	-0.0325864	0.729797	0.862849	0.0640654
ERCC5	DNA excision repair protein ERCC-5	-0.3223	0.0851958	0.25563	0.592388
GRN	Progranulin	0.43268	0.000710779	0.012095	1.91739
LAP3	Cytosol aminopeptidase	-0.693035	1.22067e-05	0.00118995	2.92447
S100A2	Protein S100-A2	-0.00492722	0.976702	0.988318	0.00510328
GTF2E1	General transcription factor IIE subunit 1	-0.210665	0.289723	0.528256	0.277156
GTF2E2	Transcription initiation factor IIE subunit beta	0.244872	0.289853	0.528256	0.277156
TPP2	Tripeptidyl-peptidase 2	-0.154618	0.0235697	0.115067	0.939051
IMPA1	Inositol monophosphatase 1	0.0280629	0.769626	0.885609	0.0527579
CCN2	CCN family member 2	-2.74808	2.13388e-09	1.27094e-05	4.89588
EPHA2	Ephrin type-A receptor 2	0.581381	0.00172956	0.0215508	1.66654
SHC1	SHC-transforming protein 1	-0.138819	0.281674	0.518433	0.285308
MPG	DNA-3-methyladenine glycosylase	0.116535	0.444348	0.66224	0.178985
CRABP2	Cellular retinoic acid-binding protein 2	-0.0496654	0.367861	0.602249	0.220224
COL4A5	Collagen alpha-5(IV) chain	0.433409	0.0393669	0.161147	0.792777
TKT	Transketolase	-0.0837889	0.276661	0.512692	0.290144
RBMS1	RNA-binding motif, single-stranded-interacting protein 1	0.31376	0.00262791	0.0282579	1.54886
PML	Protein PML	0.24313	0.00922111	0.0637874	1.19527
EEF1D	Elongation factor 1-delta	0.244666	0.00115221	0.0167789	1.77524
MARCKS	Myristoylated alanine-rich C-kinase substrate	-0.23718	0.00930779	0.0642066	1.19242
GNA11	Guanine nucleotide-binding protein subunit alpha-11	-0.0431217	0.758	0.877994	0.0565084
ALDH4A1	Delta-1-pyrroline-5-carboxylate dehydrogenase, mitochondrial	-0.21424	0.113874	0.301705	0.520418
PBLD	Phenazine biosynthesis-like domain-containing protein	-0.193906	0.120969	0.313394	0.50391
ERP29	Endoplasmic reticulum resident protein 29	0.106627	0.0974864	0.275964	0.559147
PRDX6	Peroxiredoxin-6	-0.155279	0.0183157	0.0986393	1.00595
BLVRB	Flavin reductase (NADPH)	-0.0899132	0.370869	0.605012	0.218236
PRDX5	Peroxiredoxin-5, mitochondrial	-0.107496	0.114746	0.302669	0.519032
DDT	D-dopachrome decarboxylase	0.0386183	0.734729	0.864628	0.0631708
PRDX3	Thioredoxin-dependent peroxide reductase, mitochondrial	0.068905	0.182804	0.401934	0.395845
ATP5F1D	ATP synthase subunit delta, mitochondrial	-0.0013668	0.989396	0.994776	0.00227475
RPL12	60S ribosomal protein L12	0.148556	0.0584834	0.205362	0.68748
ECHS1	Enoyl-CoA hydratase, mitochondrial	0.0517619	0.292353	0.5299	0.275806
CMPK1	UMP-CMP kinase	-0.547339	0.000107371	0.00382934	2.41688
PEBP1	Phosphatidylethanolamine-binding protein 1	0.0308768	0.69458	0.84565	0.0728094
PDIA3	Protein disulfide-isomerase A3	0.458367	0.00011021	0.0038841	2.41071
PPP2R1A	Serine/threonine-protein phosphatase 2A 65 kDa regulatory subunit A alpha isoform	0.0239234	0.58105	0.76819	0.114531
PPP2R1B	Serine/threonine-protein phosphatase 2A 65 kDa regulatory subunit A beta isoform	0.398383	0.137523	0.337628	0.471561
CDC27	Cell division cycle protein 27 homolog	-0.00073976	0.99424	0.997107	0.00125833
PPIF	Peptidyl-prolyl cis-trans isomerase F, mitochondrial	0.0517549	0.493394	0.698183	0.156031
NKTR	NK-tumor recognition protein	-0.280266	0.385964	0.616976	0.209731
NMT1	Glycylpeptide N-tetradecanoyltransferase 1	-0.172653	0.0155822	0.0888112	1.05153
HMOX2	Heme oxygenase 2	0.300063	0.143272	0.34526	0.461854
ADSS2	Adenylosuccinate synthetase isozyme 2	-0.200985	0.00810777	0.0588901	1.22996
AXL	Tyrosine-protein kinase receptor UFO	1.38465	1.42399e-05	0.00125107	2.90272
LRPAP1	Alpha-2-macroglobulin receptor-associated protein	0.225487	0.0232241	0.114127	0.94261
TSPO	Translocator protein	0.0970449	0.257876	0.490237	0.309594
ADSL	Adenylosuccinate lyase	0.0567727	0.199386	0.421428	0.375277
CLIP1	CAP-Gly domain-containing linker protein 1	0.161611	0.00211085	0.0244595	1.61155
SRI	Sorcin	0.0934439	0.0775616	0.242879	0.614609
GSTT1	Glutathione S-transferase theta-1	0.0985942	0.576658	0.764769	0.11647
SERPINB1	Leukocyte elastase inhibitor	-0.121052	0.00232596	0.0260055	1.58494
SLC7A1	High affinity cationic amino acid transporter 1	-0.279976	0.039856	0.162479	0.789202
ALDH1B1	Aldehyde dehydrogenase X, mitochondrial	0.0136295	0.80885	0.910482	0.0407288
ALDH3A1	Aldehyde dehydrogenase, dimeric NADP-preferring	-0.631531	0.0011734	0.016922	1.77155
POLR2B	DNA-directed RNA polymerase II subunit RPB2	-0.789516	1.13265e-08	3.37304e-05	4.47198
SDHA	Succinate dehydrogenase [ubiquinone] flavoprotein subunit, mitochondrial	0.142515	0.0179305	0.0979182	1.00914
GDI1	Rab GDP dissociation inhibitor alpha	-0.13342	0.0747335	0.23752	0.6243
S100A7	Protein S100-A7	-0.0198573	0.982731	0.99121	0.00383454
MAT2A	S-adenosylmethionine synthase isoform type-2	-0.505088	0.00151914	0.0197987	1.70336
PRKAR1B	cAMP-dependent protein kinase type I-beta regulatory subunit	-1.58688	0.0010678	0.0160197	1.79535
CPS1	Carbamoyl-phosphate synthase [ammonia], mitochondrial	0.0258732	0.359228	0.592676	0.227183
RRM2	Ribonucleoside-diphosphate reductase subunit M2	-0.118225	0.160604	0.37098	0.430649
SDC4	Syndecan-4	0.045662	0.925695	0.964698	0.0156088
TIA1	Cytotoxic granule associated RNA binding protein TIA1	0.0285936	0.8014	0.905483	0.0431198
SLC6A6	Sodium- and chloride-dependent taurine transporter	-0.128291	0.291391	0.528697	0.276793
DNAJA1	DnaJ homolog subfamily A member 1	-0.165518	0.0318831	0.141608	0.848913
AKT2	RAC-beta serine/threonine-protein kinase	-0.0538703	0.663933	0.826998	0.0824957
UQCRC1	Cytochrome b-c1 complex subunit 1, mitochondrial	-0.0747879	0.293625	0.531236	0.274712
HIBADH	3-hydroxyisobutyrate dehydrogenase, mitochondrial	0.186761	0.235136	0.463114	0.334312
ATIC	Bifunctional purine biosynthesis protein ATIC	-1.84463	1.44049e-06	0.000442142	3.35444
HNRNPH3	Heterogeneous nuclear ribonucleoprotein H3	0.466624	0.317142	0.554725	0.255922
HNRNPH1	Heterogeneous nuclear ribonucleoprotein H	0.0550297	0.70557	0.85186	0.0696316
CASP14	Caspase-14	-0.0121304	0.987288	0.993124	0.00299633
YWHAB	14-3-3 protein beta/alpha	-0.155616	0.206356	0.42929	0.367249
SFN	14-3-3 protein sigma	0.0395624	0.613479	0.793632	0.100381
STIP1	Stress-induced-phosphoprotein 1	0.0113571	0.80787	0.909923	0.0409953
S100A11	Protein S100-A11	-0.0218306	0.704157	0.851139	0.0699993
L1CAM	Neural cell adhesion molecule L1	-0.0999521	0.10748	0.292974	0.533171
PRDX2	Peroxiredoxin-2	-0.218564	0.00428912	0.0383573	1.41615
ARRB2	Beta-arrestin-2	0.0870547	0.659735	0.824569	0.0837728
GK	Glycerol kinase	0.118752	0.241001	0.471012	0.326968
CDA	Cytidine deaminase	-0.0424575	0.87662	0.93764	0.0279638
DCTD	Deoxycytidylate deaminase	-0.0433042	0.584403	0.770408	0.113279
PYCR1	Pyrroline-5-carboxylate reductase 1, mitochondrial	0.368243	0.00501225	0.0427081	1.36949
GBP1	Guanylate-binding protein 1	0.073512	0.137753	0.337911	0.471198
GBP2	Guanylate-binding protein 2	-0.130891	0.175267	0.391012	0.407809
HPD	4-hydroxyphenylpyruvate dioxygenase	0.0313331	0.699174	0.848199	0.0715022
STX2	Syntaxin-2	-0.00268135	0.991271	0.994946	0.00220039
CTH	Cystathionine gamma-lyase	-0.00415189	0.970924	0.985988	0.00612822
RPL9P9	60S ribosomal protein L9	-0.0458634	0.783727	0.89543	0.0479684
CD70	CD70 antigen	-0.343311	0.0297725	0.135356	0.868523
ACSL1	Long-chain-fatty-acid--CoA ligase 1	-0.362871	0.182814	0.401934	0.395845
KIF5B	Kinesin-1 heavy chain	-0.502999	0.00240624	0.02652	1.57643
CSTF2	Cleavage stimulation factor subunit 2	0.176428	0.0333475	0.146	0.835648
DUT	Deoxyuridine 5'-triphosphate nucleotidohydrolase, mitochondrial	-0.134042	0.13714	0.336985	0.47239
ABCC1	Multidrug resistance-associated protein 1	-0.526543	1.10058e-05	0.0011678	2.93263
CKS2	Cyclin-dependent kinases regulatory subunit 2	-0.327257	0.0032114	0.0317525	1.49822
S100A3	Protein S100-A3	0.111316	0.390576	0.61951	0.207952
KDELR2	ER lumen protein-retaining receptor 2	0.150893	0.164455	0.375573	0.425305
MCM4	DNA replication licensing factor MCM4	-0.921995	0.000300978	0.00708111	2.1499
MCM5	DNA replication licensing factor MCM5	-0.728367	0.000391278	0.00814842	2.08893
MCM7	DNA replication licensing factor MCM7	-1.0579	0.00193378	0.0230392	1.63753
SDC2	Syndecan-2	-0.0961438	0.40092	0.628555	0.201657
SHMT1	Serine hydroxymethyltransferase, cytosolic	0.0437664	0.46195	0.676512	0.169725
SHMT2	Serine hydroxymethyltransferase, mitochondrial	0.0698231	0.42476	0.646007	0.189763
HSPA1L	Heat shock 70 kDa protein 1-like	-0.713244	0.0041765	0.0375192	1.42575
HSPA4	Heat shock 70 kDa protein 4	-0.00933548	0.878711	0.939072	0.0273011
MPI	Mannose-6-phosphate isomerase	-0.0418931	0.791473	0.900639	0.0454492
PRSS3	Trypsin-3	-0.162974	0.494717	0.699111	0.155454
GPC1	Glypican-1	0.303521	0.188271	0.408355	0.388962
PFN2	Profilin-2	-0.225576	0.0562951	0.201498	0.695728
CTNNA1	Catenin alpha-1	-0.0804908	0.0224995	0.111301	0.953499
CTNNB1	Catenin beta-1	0.11613	0.0939116	0.270927	0.567148
BMI1;PCGF2	Polycomb complex protein BMI-1;Polycomb group RING finger protein 2	0.0521998	0.92826	0.965305	0.0153353
PHB1	Prohibitin 1	0.0825529	0.457431	0.673325	0.171775
SERPINB6	Serpin B6	0.250623	0.264745	0.500577	0.300529
NF2	Merlin	-0.632072	0.0124789	0.0768042	1.11462
RDX	Radixin	-0.0901157	0.166075	0.377679	0.422877
RPA3	Replication protein A 14 kDa subunit	-0.0785665	0.428486	0.648675	0.187973
RFC4	Replication factor C subunit 4	-0.294105	0.00093521	0.0145547	1.837
RFC2	Replication factor C subunit 2	-1.39798	0.00020485	0.00562251	2.25007
RFC1	Replication factor C subunit 1	-0.147842	0.74863	0.871889	0.059539
RPL22	60S ribosomal protein L22	0.170088	0.37614	0.60942	0.215083
GTF2F1	General transcription factor IIF subunit 1	-0.046513	0.499523	0.703379	0.15281
SPR	Sepiapterin reductase	-0.135589	0.0499854	0.186895	0.728403
IDUA	Alpha-L-iduronidase	0.29004	0.14636	0.349808	0.45617
CBS	Cystathionine beta-synthase	-0.269712	0.0004923	0.00948912	2.02277
KRT9	Keratin, type I cytoskeletal 9	-0.386829	0.673021	0.833198	0.079252
FBN1	Fibrillin-1	0.468143	0.0107312	0.0697762	1.15629
FBN2	Fibrillin-2	0.301195	0.153109	0.360584	0.442994
AGL	Glycogen debranching enzyme	-0.243733	0.0571871	0.202742	0.693057
MYH9	Myosin-9	-0.202992	0.00355213	0.0337963	1.47113
MYH10	Myosin-10	-0.083607	0.00874514	0.0617133	1.20962
COPB2	Coatomer subunit beta'	0.138784	0.0432598	0.172097	0.764226
ACTN2	Alpha-actinin-2	-0.128534	0.585907	0.771708	0.112547
SOAT1	Sterol O-acyltransferase 1	-0.124023	0.121689	0.314437	0.502466
ADD1	Alpha-adducin	-0.147724	0.0269413	0.126368	0.898362
ADD2	Beta-adducin	-0.250268	0.514897	0.715439	0.145427
BSG	Basigin	-0.162116	0.0110812	0.0708908	1.14941
TIMP3	Metalloproteinase inhibitor 3	0.214587	0.501077	0.704274	0.152258
FUS	RNA-binding protein FUS	0.259703	0.0809735	0.24919	0.603469
NUP214	Nuclear pore complex protein Nup214	-0.141392	0.0681143	0.222906	0.651878
DEK	Protein DEK	0.248876	0.0392363	0.160971	0.793252
GLRX	Glutaredoxin-1	-0.0446715	0.660735	0.824604	0.0837545
CHKA	Choline kinase alpha	-0.697934	0.000340598	0.00751335	2.12417
PPM1A	Protein phosphatase 1A	-0.0988844	0.215326	0.440298	0.356253
HMGCL	Hydroxymethylglutaryl-CoA lyase, mitochondrial	-0.0378119	0.620909	0.798043	0.0979735
PSMC2	26S proteasome regulatory subunit 7	-1.04495	8.13311e-06	0.00101552	2.99331
ARL2	ADP-ribosylation factor-like protein 2	-0.484933	0.000577265	0.0105461	1.97691
ARL3	ADP-ribosylation factor-like protein 3	-0.371385	0.00348555	0.0333761	1.47656
MAP2K2	Dual specificity mitogen-activated protein kinase kinase 2	-0.513487	0.00230337	0.0258847	1.58696
ATP5F1C	ATP synthase subunit gamma, mitochondrial	0.0103294	0.923615	0.964187	0.0158387
ATP6V1E1	V-type proton ATPase subunit E 1	-0.00240388	0.974732	0.988003	0.0052419
CPOX	Oxygen-dependent coproporphyrinogen-III oxidase, mitochondrial	0.313722	0.0178444	0.0975953	1.01057
RPL4	60S ribosomal protein L4	0.174434	0.490387	0.696244	0.157239
NUDT1	Oxidized purine nucleoside triphosphate hydrolase	0.42495	0.00790845	0.0579369	1.23704
LONP1	Lon protease homolog, mitochondrial	-0.248192	0.00641926	0.050532	1.29643
PGM1	Phosphoglucomutase-1	-0.066881	0.478745	0.689244	0.161627
PPP1CC	Serine/threonine-protein phosphatase PP1-gamma catalytic subunit	0.104321	0.225805	0.452827	0.344067
TGFBR1	TGF-beta receptor type-1	0.390002	0.675763	0.834616	0.0785131
GNL1	Guanine nucleotide-binding protein-like 1	-0.630159	0.0123389	0.0765528	1.11604
LTBR	Tumor necrosis factor receptor superfamily member 3	-0.33942	0.517239	0.717771	0.144014
SERPINB5	Serpin B5	-0.211262	0.00108945	0.0162219	1.7899
POLR2I	DNA-directed RNA polymerase II subunit RPB9	-0.160087	0.211009	0.434116	0.362394
DLST	Dihydrolipoyllysine-residue succinyltransferase component of 2-oxoglutarate dehydrogenase complex, mitochondrial	0.0761907	0.346432	0.581062	0.235778
GPX4	Phospholipid hydroperoxide glutathione peroxidase	-0.740547	2.39541e-05	0.00167848	2.77508
SRP14	Signal recognition particle 14 kDa protein	0.283879	0.0099725	0.0670907	1.17334
NUP62	Nuclear pore glycoprotein p62	0.108938	0.394253	0.622692	0.205727
HPCAL1	Hippocalcin-like protein 1	0.195949	0.00451979	0.0395299	1.40307
FDFT1	Squalene synthase	0.108186	0.135674	0.3353	0.474566
ZEB1	Zinc finger E-box-binding homeobox 1	0.300563	0.25087	0.482305	0.316679
TAGLN2	Transgelin-2	-0.0805723	0.202019	0.42382	0.372819
TALDO1	Transaldolase	0.196536	0.0239863	0.116909	0.932153
SNCA	Alpha-synuclein	-0.107277	0.347547	0.582112	0.234994
ETFB	Electron transfer flavoprotein subunit beta	-0.223665	0.0080898	0.0588313	1.23039
RBMX	RNA-binding motif protein, X chromosome	0.206128	0.101404	0.282226	0.549403
GGCX	Vitamin K-dependent gamma-carboxylase	-0.380721	0.0622823	0.212216	0.673222
ITGAE	Integrin alpha-E	0.0610452	0.304524	0.541479	0.266418
LIPA	Lysosomal acid lipase/cholesteryl ester hydrolase	-0.222042	0.140547	0.341533	0.466568
ATP6V1A	V-type proton ATPase catalytic subunit A	0.123874	0.129289	0.326013	0.486765
HSPA9	Stress-70 protein, mitochondrial	-0.598193	2.61055e-06	0.000647851	3.18852
EIF4A3	Eukaryotic initiation factor 4A-III	-0.175552	0.000591218	0.010703	1.97049
CDKN1A	Cyclin-dependent kinase inhibitor 1	0.0767451	0.880124	0.940103	0.0268244
RPS19	40S ribosomal protein S19	-0.176405	0.0279614	0.1293	0.888402
RPL3	60S ribosomal protein L3	-0.399096	0.0368101	0.154573	0.810866
COL15A1	Collagen alpha-1(XV) chain	-0.315167	0.565241	0.758579	0.119999
MPV17	Protein Mpv17	-0.0251472	0.948656	0.974256	0.0113267
DDOST	Dolichyl-diphosphooligosaccharide--protein glycosyltransferase 48 kDa subunit	0.0729501	0.411904	0.63656	0.196161
ANP32A	Acidic leucine-rich nuclear phosphoprotein 32 family member A	0.0526613	0.443374	0.661931	0.179187
FEN1	Flap endonuclease 1	-0.201535	0.0566194	0.201943	0.694772
CUX1	Homeobox protein cut-like 1	0.233268	0.164272	0.375489	0.425403
CAPG	Macrophage-capping protein	0.0143094	0.776487	0.890404	0.0504128
CAP2	Adenylyl cyclase-associated protein 2	-0.110673	0.435627	0.6552	0.183626
IL6ST	Interleukin-6 receptor subunit beta	-0.0132035	0.884765	0.942343	0.0257911
TXLNA	Alpha-taxilin	0.197843	0.040892	0.165365	0.781557
CCT6A	T-complex protein 1 subunit zeta	0.0131013	0.868429	0.933863	0.0297167
NNMT	Nicotinamide N-methyltransferase	-0.232663	0.00381252	0.0353788	1.45126
PSMB10	Proteasome subunit beta type-10	-0.062915	0.735262	0.864628	0.0631708
PBX1	Pre-B-cell leukemia transcription factor 1	0.0029113	0.985794	0.992459	0.00328738
RPL13A	60S ribosomal protein L13a	0.0929423	0.542861	0.739713	0.130937
ARL1	ADP-ribosylation factor-like protein 1	-0.900012	0.00381641	0.0353788	1.45126
STAT3	Signal transducer and activator of transcription 3	-0.0704101	0.547514	0.742843	0.129103
USP8	Ubiquitin carboxyl-terminal hydrolase 8	-0.0424767	0.679828	0.8371	0.0772226
PEX19	Peroxisomal biogenesis factor 19	0.00542725	0.920669	0.963271	0.0162513
MDH1	Malate dehydrogenase, cytoplasmic	0.193785	0.214792	0.440264	0.356286
MDH2	Malate dehydrogenase, mitochondrial	-0.085415	0.31813	0.555226	0.25553
RFC5	Replication factor C subunit 5	-1.19108	0.000893822	0.0140836	1.85129
RFC3	Replication factor C subunit 3	0.055775	0.328451	0.565808	0.247331
HADHA	Trifunctional enzyme subunit alpha, mitochondrial	-0.0385625	0.76675	0.884175	0.0534616
EIF2S3	Eukaryotic translation initiation factor 2 subunit 3	0.00471524	0.899366	0.951044	0.0217994
CETN2	Centrin-2	-0.175347	0.201332	0.422849	0.373814
WNT5A	Protein Wnt-5a	0.323228	0.00782116	0.0576995	1.23883
BUD31	Protein BUD31 homolog	-0.28701	0.0586902	0.20552	0.687146
NAA10	N-alpha-acetyltransferase 10	-0.115417	0.101227	0.281864	0.54996
PPP1R2	Protein phosphatase inhibitor 2	0.091942	0.36585	0.60011	0.221769
CSK	Tyrosine-protein kinase CSK	0.619274	0.00269067	0.0286172	1.54337
PNPLA4	Patatin-like phospholipase domain-containing protein 4	-0.0518611	0.724164	0.860376	0.0653116
GARS1	Glycine--tRNA ligase	0.0220065	0.77922	0.892026	0.0496227
IARS1	Isoleucine--tRNA ligase, cytoplasmic	-0.693148	0.0580923	0.204679	0.688927
SLC19A1	Reduced folate transporter	0.129868	0.260585	0.494282	0.306025
EIF1	Eukaryotic translation initiation factor 1	-0.143689	0.0744016	0.236845	0.625537
PRKCI	Protein kinase C iota type	-0.955096	0.000664125	0.0114986	1.93935
ACTR1B	Beta-centractin	0.0480409	0.76349	0.88194	0.0545609
ECI1	Enoyl-CoA delta isomerase 1, mitochondrial	0.434227	0.0444204	0.174287	0.758734
TMPO	Lamina-associated polypeptide 2, isoform alpha	0.117806	0.0106994	0.0697762	1.15629
STAT1	Signal transducer and activator of transcription 1-alpha/beta	-0.0351614	0.87019	0.934601	0.0293739
STAT6	Signal transducer and activator of transcription 6	0.310406	0.216205	0.441754	0.354819
MTREX	Exosome RNA helicase MTR4	-0.0795395	0.217875	0.4436	0.353008
AKR1C3	Aldo-keto reductase family 1 member C3	-0.162117	0.0880944	0.260134	0.584803
MTOR	Serine/threonine-protein kinase mTOR	-0.0103779	0.948595	0.974256	0.0113267
PI4KA	Phosphatidylinositol 4-kinase alpha	-0.748204	0.0878236	0.260134	0.584803
EPS15	Epidermal growth factor receptor substrate 15	0.267856	0.00391922	0.0360506	1.44309
MLLT3	Protein AF-9	-0.206152	0.446895	0.663767	0.177985
CASP3	Caspase-3	-0.055545	0.625222	0.802202	0.0957161
CASP2	Caspase-2	-0.140502	0.61334	0.793624	0.100385
RPS27	40S ribosomal protein S27	-0.584063	0.0100251	0.0671648	1.17286
LRPPRC	Leucine-rich PPR motif-containing protein, mitochondrial	0.272175	0.620005	0.79749	0.098275
ACAA2	3-ketoacyl-CoA thiolase, mitochondrial	0.0694786	0.574515	0.763912	0.116957
RPL35	60S ribosomal protein L35	0.114441	0.498102	0.702676	0.153245
CDKN2A	Cyclin-dependent kinase inhibitor 2A	-0.0789146	0.123213	0.316591	0.499501
CDKN2C	Cyclin-dependent kinase 4 inhibitor C	-0.275535	0.0432756	0.172097	0.764226
PRCP	Lysosomal Pro-X carboxypeptidase	-0.412549	0.0275004	0.127763	0.893594
HTT	Huntingtin	-0.0608816	0.665264	0.828416	0.0817515
ECE1	Endothelin-converting enzyme 1	-0.225895	0.012453	0.0767804	1.11475
SLC1A1	Excitatory amino acid transporter 3	0.0184525	0.870751	0.934786	0.0292877
SLC1A4	Neutral amino acid transporter A	-0.249039	0.111083	0.297219	0.526924
PAFAH1B1	Platelet-activating factor acetylhydrolase IB subunit beta	0.103132	0.348596	0.583214	0.234172
MCAM	Cell surface glycoprotein MUC18	-0.056527	0.407449	0.63335	0.198357
MATR3	Matrin-3	0.840152	0.0787335	0.245446	0.610045
MSH2	DNA mismatch repair protein Msh2	-0.698724	0.0032975	0.0322644	1.49128
BTD	Biotinidase	0.202393	0.434916	0.654627	0.184006
GPD2	Glycerol-3-phosphate dehydrogenase, mitochondrial	0.0724672	0.222822	0.449265	0.347497
SSR1	Translocon-associated protein subunit alpha	-0.0665676	0.538272	0.735816	0.133231
SSR2	Translocon-associated protein subunit beta	-0.25547	0.265394	0.501009	0.300154
ALDH3B1	Aldehyde dehydrogenase family 3 member B1	-0.280493	0.0289389	0.133199	0.875498
RANBP1	Ran-specific GTPase-activating protein	-0.0929498	0.110616	0.297117	0.527073
NAMPT	Nicotinamide phosphoribosyltransferase	-0.00807054	0.92331	0.964187	0.0158387
PSMC4	26S proteasome regulatory subunit 6B	-0.935876	1.36978e-05	0.00123613	2.90794
TSFM	Elongation factor Ts, mitochondrial	-0.0331266	0.92349	0.964187	0.0158387
PPIC	Peptidyl-prolyl cis-trans isomerase C	0.413276	0.00405282	0.0366848	1.43551
VDAC2	Voltage-dependent anion-selective channel protein 2	-0.00267425	0.958182	0.980236	0.00866943
ACADSB	Short/branched chain specific acyl-CoA dehydrogenase, mitochondrial	-0.0798614	0.387349	0.616976	0.209731
CBX5	Chromobox protein homolog 5	0.145275	0.154357	0.362805	0.440327
USP5	Ubiquitin carboxyl-terminal hydrolase 5	-0.105938	0.0081515	0.0589355	1.22962
MAPK9	Mitogen-activated protein kinase 9	0.524201	0.00527714	0.0440823	1.35574
MAP2K4	Dual specificity mitogen-activated protein kinase kinase 4	-0.752795	0.0260882	0.12397	0.906682
MKI67	Proliferation marker protein Ki-67	-0.437791	0.000932389	0.0145547	1.837
PHKA2	Phosphorylase b kinase regulatory subunit alpha, liver isoform	0.416916	0.0224627	0.111212	0.953849
PHKA1	Phosphorylase b kinase regulatory subunit alpha, skeletal muscle isoform	-0.20843	0.472376	0.684149	0.164849
RANGAP1	Ran GTPase-activating protein 1	0.0422366	0.465769	0.680231	0.167343
RECQL	ATP-dependent DNA helicase Q1	-0.0403517	0.615862	0.795161	0.099545
NOP2	Probable 28S rRNA (cytosine(4447)-C(5))-methyltransferase	0.451219	0.0892258	0.261647	0.582285
ATRX	Transcriptional regulator ATRX	-0.509962	0.166015	0.377679	0.422877
CRK	Adapter molecule crk	0.0103678	0.83801	0.923402	0.0346093
CRKL	Crk-like protein	-0.156149	0.0696372	0.226424	0.645077
BAG6	Large proline-rich protein BAG6	0.321412	0.000847091	0.0136728	1.86414
NSF	Vesicle-fusing ATPase	-0.747698	0.000102187	0.00373391	2.42784
CDKN1B	Cyclin-dependent kinase inhibitor 1B	0.278421	0.0644174	0.217012	0.663516
MAP2K3	Dual specificity mitogen-activated protein kinase kinase 3	-0.262924	0.35742	0.591066	0.228364
BRCC3	Lys-63-specific deubiquitinase BRCC36	0.134736	0.277187	0.513189	0.289723
RPL27A	60S ribosomal protein L27a	0.488729	0.084062	0.253506	0.596013
RPL5	60S ribosomal protein L5	-0.775241	1.51672e-05	0.00125107	2.90272
RPL21	60S ribosomal protein L21	-0.117294	0.581172	0.76819	0.114531
RPL28	60S ribosomal protein L28	-0.410899	0.112751	0.299796	0.523175
RPS9	40S ribosomal protein S9	0.153274	0.373341	0.60643	0.21722
RPS5	40S ribosomal protein S5	-0.435311	0.000108934	0.00386198	2.41319
RPS10	40S ribosomal protein S10	-0.818673	5.30572e-05	0.00263792	2.57874
MAP1B	Microtubule-associated protein 1B	0.0996221	0.0955245	0.273137	0.56362
GNPDA1	Glucosamine-6-phosphate isomerase 1	0.170867	0.0566491	0.201943	0.694772
YAP1	Transcriptional coactivator YAP1	0.0794823	0.331034	0.568524	0.245251
IQGAP1	Ras GTPase-activating-like protein IQGAP1	-0.640525	0.000825454	0.0134542	1.87114
GYG1	Glycogenin-1	-1.59589	0.0152517	0.0876827	1.05709
STT3A	Dolichyl-diphosphooligosaccharide--protein glycosyltransferase subunit STT3A	0.052732	0.499688	0.703379	0.15281
RABIF	Guanine nucleotide exchange factor MSS4	-0.169128	0.376291	0.60942	0.215083
PLA2G4A	Cytosolic phospholipase A2	-0.106664	0.163955	0.375489	0.425403
CAPZA2	F-actin-capping protein subunit alpha-2	-0.0293586	0.60196	0.78418	0.105584
CAPZB	F-actin-capping protein subunit beta	0.0258773	0.722603	0.86015	0.0654257
EIF1AX	Eukaryotic translation initiation factor 1A, X-chromosomal	-0.33869	0.00144516	0.0193425	1.71349
ALDH1A3	Aldehyde dehydrogenase family 1 member A3	0.0504881	0.438155	0.657343	0.182208
QARS1	Glutamine--tRNA ligase	-0.451742	0.0897569	0.262312	0.581181
RPL29	60S ribosomal protein L29	0.920129	0.00146102	0.0194829	1.71035
UQCRFS1	Cytochrome b-c1 complex subunit Rieske, mitochondrial	0.00677328	0.920366	0.963271	0.0162513
ATP5PO	ATP synthase subunit O, mitochondrial	0.112096	0.0981633	0.276697	0.557995
LIMS1	LIM and senescent cell antigen-like-containing domain protein 1	-0.369813	0.00504252	0.0428156	1.3684
GLIPR1	Glioma pathogenesis-related protein 1	0.000104945	0.999162	0.999498	0.000218113
SLC6A9	Sodium- and chloride-dependent glycine transporter 1	-0.182532	0.175641	0.391311	0.407478
PREP	Prolyl endopeptidase	-0.151071	0.0792452	0.245697	0.6096
ME1	NADP-dependent malic enzyme	0.0307928	0.620076	0.79749	0.098275
IREB2	Iron-responsive element-binding protein 2	0.399205	0.420854	0.64338	0.191532
RFX5	DNA-binding protein RFX5	0.122856	0.488885	0.695156	0.157918
PIP4K2A	Phosphatidylinositol 5-phosphate 4-kinase type-2 alpha	-0.283868	0.179366	0.397286	0.400897
SOX9	Transcription factor SOX-9	0.00383399	0.985317	0.992251	0.00337855
ARCN1	Coatomer subunit delta	0.0141423	0.823227	0.918191	0.0370669
LSS	Lanosterol synthase	0.0409413	0.621587	0.79857	0.097687
PPP3CC	Serine/threonine-protein phosphatase 2B catalytic subunit gamma isoform	-0.196101	0.580003	0.767666	0.114828
GCLC	Glutamate--cysteine ligase catalytic subunit	-0.588436	0.0033026	0.0322644	1.49128
GCLM	Glutamate--cysteine ligase regulatory subunit	0.00314293	0.973366	0.986954	0.00570293
CD151	CD151 antigen	-0.093224	0.4704	0.683595	0.165201
TRAPPC10	Trafficking protein particle complex subunit 10	0.233619	0.614182	0.793882	0.100244
PSMD8	26S proteasome non-ATPase regulatory subunit 8	0.0188521	0.792758	0.901092	0.045231
PRRC2A	Protein PRRC2A	0.0477879	0.21516	0.440298	0.356253
GSS	Glutathione synthetase	0.584197	0.0154747	0.0884132	1.05348
CCT5	T-complex protein 1 subunit epsilon	0.00708098	0.85805	0.931353	0.0308857
PTDSS1	Phosphatidylserine synthase 1	-0.0555624	0.726256	0.86167	0.0646592
NES	Nestin	0.376092	0.00522785	0.0438536	1.35799
HSPA13	Heat shock 70 kDa protein 13	0.104063	0.34392	0.578675	0.237566
CSNK1A1	Casein kinase I isoform alpha	-0.340184	0.0714296	0.23013	0.638027
CSNK1D	Casein kinase I isoform delta	0.0912529	0.709902	0.854059	0.0685119
IDH2	Isocitrate dehydrogenase [NADP], mitochondrial	-0.252039	0.0870689	0.258903	0.586863
PITPNB	Phosphatidylinositol transfer protein beta isoform	0.269651	0.00538266	0.0447129	1.34957
HSPA7	Putative heat shock 70 kDa protein 7	-0.351919	0.215344	0.440298	0.356253
ADGRE5	Adhesion G protein-coupled receptor E5	-0.246088	0.00808473	0.0588313	1.23039
POLD2	DNA polymerase delta subunit 2	-0.305264	0.0141767	0.0838495	1.0765
MARCKSL1	MARCKS-related protein	-0.440464	0.0355706	0.151341	0.820045
PXN	Paxillin	0.0460723	0.575888	0.76461	0.11656
CAMLG	Guided entry of tail-anchored proteins factor CAMLG	0.155317	0.136437	0.3364	0.473144
NR2C2	Nuclear receptor subfamily 2 group C member 2	-0.0256884	0.838788	0.923784	0.0344298
MAPKAPK2	MAP kinase-activated protein kinase 2	0.0206274	0.778338	0.891497	0.0498803
DNASE1L1	Deoxyribonuclease-1-like 1	-0.176914	0.422783	0.645049	0.190407
ALDH9A1	4-trimethylaminobutyraldehyde dehydrogenase	-0.11562	0.131151	0.328386	0.483616
RPL34	60S ribosomal protein L34	0.574124	0.0229096	0.112862	0.947454
RPIA	Ribose-5-phosphate isomerase	0.381722	0.0278847	0.129146	0.88892
LMAN1	Protein ERGIC-53	-0.0526832	0.402051	0.629335	0.201118
SLC11A2	Natural resistance-associated macrophage protein 2	-0.572176	0.044477	0.174394	0.758468
NASP	Nuclear autoantigenic sperm protein	0.339811	5.80598e-05	0.00272287	2.56497
FASN	Fatty acid synthase	-0.111927	0.23596	0.463821	0.333649
FNTA	Protein farnesyltransferase/geranylgeranyltransferase type-1 subunit alpha	0.0586252	0.512526	0.713225	0.146773
FNTB	Protein farnesyltransferase subunit beta	0.186724	0.096394	0.274306	0.561764
DHPS	Deoxyhypusine synthase	0.0347843	0.546721	0.742424	0.129348
CCT3	T-complex protein 1 subunit gamma	0.0469465	0.48689	0.694258	0.158479
MRPL19	39S ribosomal protein L19, mitochondrial	-0.456781	0.0778119	0.243535	0.613438
ARRB1	Beta-arrestin-1	-0.0691657	0.733786	0.864263	0.0633541
TUFM	Elongation factor Tu, mitochondrial	-0.54425	0.00158398	0.0203773	1.69085
ALDH7A1	Alpha-aminoadipic semialdehyde dehydrogenase	-0.478959	2.83733e-06	0.000649967	3.18711
CDC34	Ubiquitin-conjugating enzyme E2 R1	-0.0618102	0.829624	0.920387	0.0360296
INPP1	Inositol polyphosphate 1-phosphatase	-0.484193	0.0154598	0.0884132	1.05348
CYB561	Transmembrane ascorbate-dependent reductase CYB561	0.0902238	0.536398	0.733916	0.134354
CENPF	Centromere protein F	-0.0970479	0.333501	0.570619	0.243653
SRP9	Signal recognition particle 9 kDa protein	0.27476	0.0692035	0.225592	0.646677
UBE2A	Ubiquitin-conjugating enzyme E2 A	0.225209	0.0710761	0.22982	0.638611
PCYT1A	Choline-phosphate cytidylyltransferase A	-0.104996	0.216635	0.442154	0.354427
AARS1	Alanine--tRNA ligase, cytoplasmic	-1.19337	9.0161e-06	0.001074	2.969
CARS1	Cysteine--tRNA ligase, cytoplasmic	-0.451255	0.0019323	0.0230392	1.63753
HARS2	Histidine--tRNA ligase, mitochondrial	-0.905219	0.000986614	0.015145	1.81973
SARS1	Serine--tRNA ligase, cytoplasmic	-0.388794	0.00215393	0.0247183	1.60698
PPM1F	Protein phosphatase 1F	-0.305878	0.0180336	0.0980899	1.00838
PRIM1	DNA primase small subunit	-0.0430197	0.864893	0.932722	0.0302476
PRIM2	DNA primase large subunit	0.331124	0.0869481	0.258673	0.587249
CSNK1E	Casein kinase I isoform epsilon	-0.0346767	0.865519	0.932722	0.0302476
CTCF	Transcriptional repressor CTCF	0.514119	0.0112239	0.0715585	1.14534
CEBPD	CCAAT/enhancer-binding protein delta	-0.196736	0.156356	0.365805	0.436751
PSMB3	Proteasome subunit beta type-3	0.0871941	0.104079	0.287109	0.541952
PSMB2	Proteasome subunit beta type-2	-0.0705818	0.220781	0.447469	0.349237
MCM2	DNA replication licensing factor MCM2	-0.768427	0.00121562	0.0172386	1.7635
THBS3	Thrombospondin-3	0.874501	0.0735183	0.234912	0.629096
ACADVL	Very long-chain specific acyl-CoA dehydrogenase, mitochondrial	-0.0150765	0.723823	0.860326	0.0653372
YLPM1	YLP motif-containing protein 1	-0.364103	0.069881	0.226695	0.644559
ACOT2	Acyl-coenzyme A thioesterase 2, mitochondrial	-0.115909	0.844034	0.925097	0.0338126
VPS41	Vacuolar protein sorting-associated protein 41 homolog	-0.324146	0.0753245	0.238546	0.622427
TMED10	Transmembrane emp24 domain-containing protein 10	0.0910512	0.22989	0.456289	0.34076
RBM25	RNA-binding protein 25	0.0216942	0.813745	0.913147	0.0394592
NUMB	Protein numb homolog	-0.379605	0.0059975	0.0477593	1.32094
PSEN1	Presenilin-1	-0.119973	0.448676	0.665085	0.177123
EIF2B2	Translation initiation factor eIF-2B subunit beta	-0.234214	0.0806202	0.248924	0.603934
HINT1	Adenosine 5'-monophosphoramidase HINT1	-0.0061469	0.938291	0.969499	0.0134526
FHIT	Bis(5'-adenosyl)-triphosphatase	0.080968	0.184551	0.403965	0.393657
NUP153	Nuclear pore complex protein Nup153	-0.108803	0.0322974	0.142703	0.845568
RANBP2	E3 SUMO-protein ligase RanBP2	0.237451	0.218744	0.444766	0.351868
PSEN2	Presenilin-2	0.0784458	0.649737	0.816685	0.0879454
NDUFV1	NADH dehydrogenase [ubiquinone] flavoprotein 1, mitochondrial	0.124157	0.0097253	0.0661987	1.17915
GSK3A	Glycogen synthase kinase-3 alpha	1.02363	0.000100505	0.00370786	2.43088
GSK3B	Glycogen synthase kinase-3 beta	0.850273	0.000505191	0.00964397	2.01574
NT5C2	Cytosolic purine 5'-nucleotidase	0.0158515	0.827461	0.919764	0.0363238
SEPHS1	Selenide, water dikinase 1	0.119734	0.404399	0.631868	0.199374
MTHFS	5-formyltetrahydrofolate cyclo-ligase	-0.549991	0.0609968	0.210536	0.676673
GMPS	GMP synthase [glutamine-hydrolyzing]	-0.349742	0.0175316	0.0967703	1.01426
MRE11	Double-strand break repair protein MRE11	-0.0888871	0.205642	0.428427	0.368123
KHK	Ketohexokinase	0.739074	0.261522	0.495585	0.304882
HNMT	Histamine N-methyltransferase	-0.198501	0.00840035	0.0601352	1.22087
GNAQ	Guanine nucleotide-binding protein G(q) subunit alpha	-0.145488	0.15871	0.368882	0.433112
GNG10	Guanine nucleotide-binding protein G(I)/G(S)/G(O) subunit gamma-10	-0.193851	0.303542	0.541032	0.266777
IDH3A	Isocitrate dehydrogenase [NAD] subunit alpha, mitochondrial	0.00568031	0.894911	0.948583	0.0229247
CRIP1	Cysteine-rich protein 1	-0.235651	0.0296244	0.134895	0.870003
PPOX	Protoporphyrinogen oxidase	0.19566	0.120117	0.31195	0.505915
GDI2	Rab GDP dissociation inhibitor beta	-0.0190827	0.737269	0.865077	0.0629454
EMD	Emerin	-0.00875941	0.8149	0.913522	0.0392809
CPT1A	Carnitine O-palmitoyltransferase 1, liver isoform	0.56195	0.0438613	0.17312	0.761653
SLC26A2	Sulfate transporter	-0.297648	0.219573	0.446035	0.350631
SERPINB8	Serpin B8	-0.49805	0.00814978	0.0589355	1.22962
SERPINB9	Serpin B9	-0.169665	0.0990553	0.278684	0.554889
SERPINH1	Serpin H1	0.36243	0.00261792	0.0282579	1.54886
CSRP3	Cysteine and glycine-rich protein 3	-0.173411	0.51912	0.719147	0.143182
ST13	Hsc70-interacting protein	0.146426	0.0109463	0.070635	1.15098
ERF	ETS domain-containing transcription factor ERF	0.023957	0.940404	0.969716	0.0133557
VASP	Vasodilator-stimulated phosphoprotein	-0.148351	0.0269748	0.126368	0.898362
DNM2	Dynamin-2	-0.68731	0.00463381	0.0403494	1.39416
METAP2	Methionine aminopeptidase 2	-0.377236	5.38262e-05	0.00263792	2.57874
NUDT2	Bis(5'-nucleosyl)-tetraphosphatase [asymmetrical]	-0.381015	0.0184741	0.0991277	1.0038
TUB	Tubby protein homolog	-0.22642	0.0568333	0.202452	0.693679
CDK7	Cyclin-dependent kinase 7	0.0820881	0.229907	0.456289	0.34076
KNTC1	Kinetochore-associated protein 1	0.329227	0.284535	0.521925	0.282392
CDK9	Cyclin-dependent kinase 9	0.523174	0.0157003	0.0891428	1.04991
LRBA	Lipopolysaccharide-responsive and beige-like anchor protein	-0.158512	0.0221657	0.110639	0.95609
BCAM	Basal cell adhesion molecule	-0.155682	0.0834415	0.252563	0.59763
PPT1	Palmitoyl-protein thioesterase 1	-0.969328	1.00557e-06	0.000437067	3.35945
RPL14	60S ribosomal protein L14	0.823569	0.0493163	0.185786	0.730986
CCT8	T-complex protein 1 subunit theta	0.00816888	0.896054	0.949172	0.0226552
CCT4	T-complex protein 1 subunit delta	0.0301413	0.669162	0.830481	0.0806705
ANXA11	Annexin A11	0.0330679	0.703274	0.850915	0.0701136
PAPOLA	Poly(A) polymerase alpha	-0.746221	0.000303217	0.00708219	2.14983
FXR1	Fragile X mental retardation syndrome-related protein 1	0.551386	0.00276448	0.0290905	1.53625
FXR2	Fragile X mental retardation syndrome-related protein 2	0.00476803	0.98131	0.990792	0.00401764
RAB5C	Ras-related protein Rab-5C	-0.182306	0.0570883	0.202633	0.693291
RAB7A	Ras-related protein Rab-7a	-0.117814	0.118188	0.308064	0.511359
RAB9A	Ras-related protein Rab-9A	-0.349912	0.00483139	0.0415235	1.38171
RAB13	Ras-related protein Rab-13	-0.588028	6.08526e-05	0.00274582	2.56133
RAB27A	Ras-related protein Rab-27A	-0.623126	3.95146e-05	0.00228494	2.64113
DAP	Death-associated protein 1	0.29605	0.00327747	0.0322122	1.49198
DAP3	28S ribosomal protein S29, mitochondrial	0.075084	0.550854	0.745487	0.12756
DUSP3	Dual specificity protein phosphatase 3	-0.246501	0.0415339	0.16692	0.77749
SMARCA2	Probable global transcription activator SNF2L2	-0.0209223	0.891656	0.94648	0.0238884
SMARCA4	Transcription activator BRG1	0.348551	0.331368	0.568605	0.245189
IDH3G	Isocitrate dehydrogenase [NAD] subunit gamma, mitochondrial	0.140296	0.474625	0.685634	0.163908
GALK1	Galactokinase	-1.10673	8.37546e-05	0.00328186	2.48388
SSR4	Translocon-associated protein subunit delta	-0.0996098	0.38102	0.612654	0.212785
BCAP31	B-cell receptor-associated protein 31	0.0486602	0.510983	0.712492	0.14722
TPMT	Thiopurine S-methyltransferase	0.0301155	0.748944	0.872061	0.0594533
MECP2	Methyl-CpG-binding protein 2	0.562053	0.000599292	0.0107511	1.96855
HCFC1	Host cell factor 1	0.186326	0.00590779	0.0472941	1.32519
CAV2	Caveolin-2	-0.170961	0.352846	0.587518	0.230979
ALDH3A2	Aldehyde dehydrogenase family 3 member A2	-0.319724	0.0300138	0.135941	0.86665
ALDH5A1	Succinate-semialdehyde dehydrogenase, mitochondrial	-0.0843256	0.483888	0.691799	0.16002
HSD17B4	Peroxisomal multifunctional enzyme type 2	-0.000705405	0.981634	0.990876	0.0039805
PSMD7	26S proteasome non-ATPase regulatory subunit 7	-0.507887	0.00128414	0.0179324	1.74636
UBE2D1;UBE2D4	Ubiquitin-conjugating enzyme E2 D1;Ubiquitin-conjugating enzyme E2 D4	0.0425126	0.912778	0.958819	0.0182634
SGSH	N-sulphoglucosamine sulphohydrolase	0.245577	0.00831388	0.0596596	1.22432
STAT5B	Signal transducer and activator of transcription 5B	0.348809	0.18147	0.399973	0.397969
USP11	Ubiquitin carboxyl-terminal hydrolase 11	0.0751186	0.859716	0.931353	0.0308857
CLCN3	H(+)/Cl(-) exchange transporter 3	-0.45894	0.000162472	0.00490492	2.30937
CLCN7	H(+)/Cl(-) exchange transporter 7	0.00601111	0.977488	0.98837	0.00508026
DYNLT3	Dynein light chain Tctex-type 3	-0.338299	0.0209872	0.106929	0.970904
VAMP7	Vesicle-associated membrane protein 7	-0.0304837	0.70369	0.851139	0.0699993
RPS6KA3	Ribosomal protein S6 kinase alpha-3	-0.597787	0.0018347	0.0225082	1.64766
AKR1D1	Aldo-keto reductase family 1 member D1	-0.0671974	0.498979	0.70308	0.152995
HDGF	Hepatoma-derived growth factor	0.161465	0.0477357	0.182369	0.739048
LUM	Lumican	-0.338994	0.607747	0.788958	0.102946
CNN1	Calponin-1	-0.235313	0.199866	0.421679	0.375018
CCNH	Cyclin-H	0.0727218	0.443712	0.661931	0.179187
MNAT1	CDK-activating kinase assembly factor MAT1	0.151017	0.194865	0.415991	0.380916
UBE2E1	Ubiquitin-conjugating enzyme E2 E1	-0.266257	0.266003	0.501635	0.299612
NDUFA8	NADH dehydrogenase [ubiquinone] 1 alpha subcomplex subunit 8	-0.0881163	0.320571	0.557303	0.253909
HNRNPA3	Heterogeneous nuclear ribonucleoprotein A3	0.18953	0.156426	0.365805	0.436751
PGD	6-phosphogluconate dehydrogenase, decarboxylating	-0.113236	0.0816661	0.249973	0.602106
HNRNPM	Heterogeneous nuclear ribonucleoprotein M	0.338626	0.446223	0.663266	0.178313
KPNA2	Importin subunit alpha-1	-0.0304816	0.735124	0.864628	0.0631708
KPNA1	Importin subunit alpha-5	0.146826	0.381695	0.612935	0.212586
NCBP2	Nuclear cap-binding protein subunit 2	0.106098	0.290043	0.528256	0.277156
RAP1GDS1	Rap1 GTPase-GDP dissociation stimulator 1	0.00147353	0.977343	0.98837	0.00508026
POLR2H	DNA-directed RNA polymerases I, II, and III subunit RPABC3	0.165531	0.0533085	0.195268	0.70937
POLR2J;POLR2J2;POLR2J3	DNA-directed RNA polymerase II subunit RPB11-a;DNA-directed RNA polymerase II subunit RPB11-b1;DNA-directed RNA polymerase II subunit RPB11-b2	-0.0702107	0.710047	0.854059	0.0685119
MAP2K6	Dual specificity mitogen-activated protein kinase kinase 6	0.245608	0.117045	0.305889	0.514437
ARHGDIA	Rho GDP-dissociation inhibitor 1	-0.015212	0.800097	0.905277	0.0432187
ARHGDIB	Rho GDP-dissociation inhibitor 2	-0.12343	0.822236	0.917945	0.0371835
SLC7A2	Cationic amino acid transporter 2	-0.0316142	0.840949	0.924246	0.0342123
AGFG1	Arf-GAP domain and FG repeat-containing protein 1	-0.0620116	0.0668851	0.221192	0.65523
HNRNPF	Heterogeneous nuclear ribonucleoprotein F	0.0849792	0.441894	0.661452	0.179502
GTF2A1	Transcription initiation factor IIA subunit 1	0.257146	0.115497	0.302997	0.518562
GTF2A2	Transcription initiation factor IIA subunit 2	0.469012	0.03634	0.153504	0.813879
MSH6	DNA mismatch repair protein Msh6	-0.278671	0.183331	0.402673	0.395047
KIF11	Kinesin-like protein KIF11	-0.150672	0.359066	0.59261	0.227231
VAV2	Guanine nucleotide exchange factor VAV2	0.0429952	0.833863	0.922261	0.0351462
ZNF140	Zinc finger protein 140	0.00633088	0.96766	0.984352	0.00684963
ZNF131	Zinc finger protein 131	0.812642	0.00136206	0.0185628	1.73136
RIDA	2-iminobutanoate/2-iminopropanoate deaminase	0.177074	0.318205	0.555226	0.25553
SMS	Spermine synthase	0.028475	0.592654	0.776261	0.109992
HK2	Hexokinase-2	-0.289555	0.157921	0.367844	0.434336
EFNB2	Ephrin-B2	-0.236358	0.0739903	0.235787	0.62748
EFNA5	Ephrin-A5	0.482881	0.0191058	0.100882	0.996188
MRPL12	39S ribosomal protein L12, mitochondrial	-0.0742858	0.60223	0.784361	0.105484
NDST1	Bifunctional heparan sulfate N-deacetylase/N-sulfotransferase 1	0.605863	0.0216512	0.109128	0.962064
THOP1	Thimet oligopeptidase	0.084236	0.78125	0.893457	0.0489262
AKR1C2	Aldo-keto reductase family 1 member C2	-0.194843	0.0460617	0.177871	0.749894
CAPZA1	F-actin-capping protein subunit alpha-1	-0.0209266	0.700983	0.849106	0.071038
CRIP2	Cysteine-rich protein 2	-0.353267	0.00118755	0.0170435	1.76844
NUP98	Nuclear pore complex protein Nup98-Nup96	-0.0276257	0.734576	0.864628	0.0631708
BLVRA	Biliverdin reductase A	-0.342062	0.00470511	0.0407167	1.39023
SLC25A1	Tricarboxylate transport protein, mitochondrial	0.340268	0.0158467	0.0898886	1.0463
PPP5C	Serine/threonine-protein phosphatase 5	0.0438199	0.683656	0.839329	0.076068
PLK1	Serine/threonine-protein kinase PLK1	0.0277493	0.896363	0.949277	0.0226068
ARFIP2	Arfaptin-2	-0.363294	0.00497264	0.0424313	1.37231
ARFIP1	Arfaptin-1	-0.697655	0.00247429	0.0271398	1.56639
NUBP1	Cytosolic Fe-S cluster assembly factor NUBP1	-1.03715	0.000251789	0.00630108	2.20058
ACLY	ATP-citrate synthase	-0.420029	0.00100063	0.0153208	1.81472
COL4A4	Collagen alpha-4(IV) chain	0.538743	0.162815	0.373834	0.427322
METAP1	Methionine aminopeptidase 1	-0.415696	0.00642792	0.050532	1.29643
SUCLG1	Succinate--CoA ligase [ADP/GDP-forming] subunit alpha, mitochondrial	-0.324937	0.0313888	0.139829	0.854402
MVD	Diphosphomevalonate decarboxylase	-0.28587	0.0133298	0.0800894	1.09643
PGGT1B	Geranylgeranyl transferase type-1 subunit beta	-0.172691	0.0258186	0.123021	0.910022
RABGGTB	Geranylgeranyl transferase type-2 subunit beta	-0.037062	0.596486	0.779167	0.10837
COPB1	Coatomer subunit beta	0.102583	0.0354767	0.151144	0.82061
COPA	Coatomer subunit alpha	0.262324	0.00792249	0.0579685	1.23681
CTSC	Dipeptidyl peptidase 1	-0.289242	0.0104343	0.0686789	1.16318
CLTCL1	Clathrin heavy chain 2	0.0958546	0.202394	0.424174	0.372456
AP2S1	AP-2 complex subunit sigma	0.0950475	0.0958616	0.273314	0.563339
HCCS	Holocytochrome c-type synthase	-0.0422457	0.616976	0.795975	0.0991003
MAPK12	Mitogen-activated protein kinase 12	1.09425	0.000579095	0.0105461	1.97691
SLC5A3	Sodium/myo-inositol cotransporter	-0.535485	0.0588396	0.205783	0.68659
POLR2K	DNA-directed RNA polymerases I, II, and III subunit RPABC4	-0.276155	0.710883	0.854059	0.0685119
SMTN	Smoothelin	0.080278	0.771317	0.887037	0.0520581
SLC16A1	Monocarboxylate transporter 1	-0.128773	0.299695	0.537908	0.269292
IST1	IST1 homolog	0.578799	0.000413854	0.00837718	2.0769
SEC24C	Protein transport protein Sec24C	-0.0202227	0.82917	0.920387	0.0360296
SUB1	Activated RNA polymerase II transcriptional coactivator p15	0.0063275	0.948399	0.974256	0.0113267
POLG	DNA polymerase subunit gamma-1	0.393977	0.542862	0.739713	0.130937
CLNS1A	Methylosome subunit pICln	0.115751	0.483454	0.691345	0.160305
RARS1	Arginine--tRNA ligase, cytoplasmic	-0.487729	0.0298342	0.135437	0.868264
ATXN3	Ataxin-3	-0.233982	0.104076	0.287109	0.541952
ATN1	Atrophin-1	0.182414	0.0113963	0.072363	1.14048
CACNA2D1	Voltage-dependent calcium channel subunit alpha-2/delta-1	-0.200942	0.0323615	0.14288	0.845029
YARS1	Tyrosine--tRNA ligase, cytoplasmic	-0.436916	0.000357324	0.00767174	2.11511
USP14	Ubiquitin carboxyl-terminal hydrolase 14	-0.102984	0.0187347	0.0999531	1.0002
PRKAG1	5'-AMP-activated protein kinase subunit gamma-1	-0.291925	0.0275464	0.127877	0.893207
HSPA2	Heat shock-related 70 kDa protein 2	-0.800606	6.22375e-05	0.00274582	2.56133
BCAT1	Branched-chain-amino-acid aminotransferase, cytosolic	0.200853	0.162459	0.373348	0.427886
ATP1B3	Sodium/potassium-transporting ATPase subunit beta-3	-0.193515	0.0110105	0.0708224	1.14983
RAD23A	UV excision repair protein RAD23 homolog A	0.18977	0.00956735	0.0655182	1.18364
RAD23B	UV excision repair protein RAD23 homolog B	0.121188	0.301314	0.539089	0.26834
PDE1A	Dual specificity calcium/calmodulin-dependent 3',5'-cyclic nucleotide phosphodiesterase 1A	0.426973	0.00552786	0.0452279	1.34459
EPHA5	Ephrin type-A receptor 5	-0.65452	0.0671559	0.22131	0.654998
EPHB4	Ephrin type-B receptor 4	-0.164986	0.719063	0.858391	0.0663151
NAGLU	Alpha-N-acetylglucosaminidase	0.413025	0.00703706	0.0538032	1.26919
AK2	Adenylate kinase 2, mitochondrial	-0.111655	0.110646	0.297117	0.527073
GAS1	Growth arrest-specific protein 1	0.652511	0.0220635	0.110522	0.956552
EMP3	Epithelial membrane protein 3	0.287105	0.197884	0.420249	0.376494
ALDH18A1	Delta-1-pyrroline-5-carboxylate synthase	-0.427242	0.00372724	0.0352372	1.453
NAPA	Alpha-soluble NSF attachment protein	0.180936	0.00347208	0.0333543	1.47685
EIF5	Eukaryotic translation initiation factor 5	-0.259805	0.00865303	0.0613541	1.21216
SLC12A2	Solute carrier family 12 member 2	-0.770028	7.5371e-06	0.000975891	3.0106
PSMD4	26S proteasome non-ATPase regulatory subunit 4	0.0942378	0.190913	0.410497	0.38669
DRG2	Developmentally-regulated GTP-binding protein 2	-0.102671	0.255683	0.48825	0.311358
CSE1L	Exportin-2	-0.182083	0.0243745	0.118028	0.928015
TMBIM6	Bax inhibitor 1	-0.419522	0.0200909	0.104144	0.982366
VCP	Transitional endoplasmic reticulum ATPase	0.00588968	0.938991	0.969499	0.0134526
MFAP1	Microfibrillar-associated protein 1	0.0799447	0.424834	0.646007	0.189763
HADHB	Trifunctional enzyme subunit beta, mitochondrial	0.485337	0.059218	0.206621	0.684825
MANF	Mesencephalic astrocyte-derived neurotrophic factor	0.0268458	0.819853	0.916316	0.0379548
AFDN	Afadin	-0.090796	0.633841	0.80789	0.0926478
NAP1L1	Nucleosome assembly protein 1-like 1	0.246773	0.0110515	0.0708908	1.14941
CASP7	Caspase-7	-0.0299678	0.758917	0.878715	0.0561521
CASP6	Caspase-6	-0.022645	0.908854	0.956215	0.0194444
ADK	Adenosine kinase	-0.100597	0.144802	0.347758	0.458723
ADAR	Double-stranded RNA-specific adenosine deaminase	0.24039	0.253033	0.485212	0.314069
LAMB2	Laminin subunit beta-2	0.439765	0.00552062	0.0452279	1.34459
CDH6	Cadherin-6	0.201418	0.421094	0.643582	0.191396
CDH13	Cadherin-13	0.101654	0.277008	0.513106	0.289793
TPD52	Tumor protein D52	-0.0330406	0.590156	0.774393	0.111038
SEC13	Protein SEC13 homolog	0.153315	0.0338455	0.147034	0.832582
SNU13	NHP2-like protein 1	0.110598	0.087672	0.260134	0.584803
NPEPPS	Puromycin-sensitive aminopeptidase	-0.0853541	0.153084	0.360584	0.442994
GFER	FAD-linked sulfhydryl oxidase ALR	0.278283	0.245069	0.475584	0.322773
OXCT1	Succinyl-CoA:3-ketoacid coenzyme A transferase 1, mitochondrial	-0.00639197	0.889842	0.945425	0.0243727
SUMO3	Small ubiquitin-related modifier 3	-0.0578714	0.751088	0.873338	0.0588178
EIF3B	Eukaryotic translation initiation factor 3 subunit B	-0.0950355	0.145925	0.348908	0.457289
BID	BH3-interacting domain death agonist	-0.150103	0.0565997	0.201943	0.694772
ATP5MF	ATP synthase subunit f, mitochondrial	0.019742	0.881056	0.940448	0.0266654
NDUFV3	NADH dehydrogenase [ubiquinone] flavoprotein 3, mitochondrial	0.180601	0.453216	0.66915	0.174476
RRP1	Ribosomal RNA processing protein 1 homolog A	-0.651426	0.00201793	0.0237525	1.62429
MARS1	Methionine--tRNA ligase, cytoplasmic	-1.64698	0.000349236	0.00761923	2.11809
ITGA1	Integrin alpha-1	-0.228597	0.0203528	0.1051	0.978397
ARPP19	cAMP-regulated phosphoprotein 19	0.0869389	0.487053	0.694291	0.158458
MAZ	Myc-associated zinc finger protein	0.323587	0.0622136	0.212216	0.673222
CMC4	Cx9C motif-containing protein 4	-0.4639	0.451017	0.667393	0.175618
ATP5MJ	ATP synthase subunit ATP5MJ, mitochondrial	0.428864	0.00648356	0.0506773	1.29519
ATP5F1E	ATP synthase subunit epsilon, mitochondrial	-0.0956169	0.598316	0.780628	0.107556
ATP5ME	ATP synthase subunit e, mitochondrial	-0.0209995	0.87462	0.936744	0.0283789
HDAC4	Histone deacetylase 4	-0.557937	0.00118283	0.0170168	1.76912
EIF6	Eukaryotic translation initiation factor 6	0.0535851	0.640586	0.812637	0.0901036
CTBP2	C-terminal-binding protein 2	-0.748394	0.000580777	0.0105461	1.97691
NDUFA6	NADH dehydrogenase [ubiquinone] 1 alpha subcomplex subunit 6	-0.204848	0.45144	0.667522	0.175534
HSD17B7	3-keto-steroid reductase/17-beta-hydroxysteroid dehydrogenase 7	0.0509709	0.837909	0.923402	0.0346093
BCAR1	Breast cancer anti-estrogen resistance protein 1	0.235355	0.0268543	0.126368	0.898362
CFAP298	Cilia- and flagella-associated protein 298	-0.454487	0.385773	0.616976	0.209731
WDR4	tRNA (guanine-N(7)-)-methyltransferase non-catalytic subunit WDR4	-0.127796	0.0984892	0.277484	0.556762
TMEM33	Transmembrane protein 33	0.34235	0.000617985	0.0110532	1.95651
SYNJ2BP	Synaptojanin-2-binding protein	0.155609	0.177966	0.394772	0.403653
NUP107	Nuclear pore complex protein Nup107	-0.100114	0.442431	0.661931	0.179187
EEFSEC	Selenocysteine-specific elongation factor	-1.11504	0.157181	0.366982	0.435355
EPPK1	Epiplakin	-0.0476233	0.870658	0.934786	0.0292877
SMIM11	Small integral membrane protein 11	0.160014	0.509379	0.712007	0.147516
MTPN	Myotrophin	0.0598066	0.34365	0.578513	0.237687
ARPC4	Actin-related protein 2/3 complex subunit 4	-0.00718627	0.941695	0.970457	0.0130238
ANAPC15	Anaphase-promoting complex subunit 15	0.298195	0.218226	0.444058	0.352561
CD81	CD81 antigen	-0.518636	0.0173711	0.0960652	1.01743
SEC61G	Protein transport protein Sec61 subunit gamma	-0.0424905	0.725078	0.860615	0.0651913
TPI1	Triosephosphate isomerase	-0.00823705	0.944047	0.971953	0.0123549
EIF3E	Eukaryotic translation initiation factor 3 subunit E	-0.10137	0.40603	0.632792	0.198739
SEC61B	Protein transport protein Sec61 subunit beta	0.211628	0.0464966	0.178898	0.747395
PPP4C	Serine/threonine-protein phosphatase 4 catalytic subunit	0.110955	0.266347	0.501696	0.299559
GABARAPL2	Gamma-aminobutyric acid receptor-associated protein-like 2	0.147808	0.190624	0.410387	0.386807
ROMO1	Reactive oxygen species modulator 1	0.297385	0.0826166	0.251185	0.600006
UBE2G2	Ubiquitin-conjugating enzyme E2 G2	-0.268182	0.0483799	0.183753	0.735764
MYL6	Myosin light polypeptide 6	-0.0874877	0.154922	0.363502	0.439494
PFN3	Profilin-3	0.129911	0.2773	0.513238	0.289681
ACTB	Actin, cytoplasmic 1	-0.502452	0.00219008	0.0250848	1.60059
RAC3	Ras-related C3 botulinum toxin substrate 3	-0.569664	0.00295105	0.0302001	1.51999
EIF4A1	Eukaryotic initiation factor 4A-I	-0.306673	0.000633806	0.0111685	1.95201
RPS20	40S ribosomal protein S20	-0.435779	0.00130839	0.0181227	1.74178
SNAP25	Synaptosomal-associated protein 25	-0.291514	0.0169886	0.094388	1.02508
PRPS1	Ribose-phosphate pyrophosphokinase 1	-0.0539829	0.390319	0.619435	0.208004
PSMA6	Proteasome subunit alpha type-6	0.144912	0.229578	0.456289	0.34076
S100A10	Protein S100-A10	0.209348	0.125753	0.320902	0.493628
CDC42	Cell division control protein 42 homolog	-0.329256	1.17643e-05	0.0011678	2.93263
DSTN	Destrin	-0.172464	0.0184248	0.0990414	1.00418
GMFB	Glia maturation factor beta	-0.0182209	0.825713	0.919311	0.0365375
RAB8A	Ras-related protein Rab-8A	-0.404965	0.000351549	0.00764171	2.11681
SPCS3	Signal peptidase complex subunit 3	0.116367	0.0921385	0.267566	0.57257
SRP54	Signal recognition particle 54 kDa protein	-0.760562	0.000910119	0.0143026	1.84459
RAB4B	Ras-related protein Rab-4B	0.185766	0.401198	0.628825	0.20147
RAB2A	Ras-related protein Rab-2A	-0.0672943	0.388793	0.618397	0.208732
RAB5B	Ras-related protein Rab-5B	-0.0686095	0.461166	0.676277	0.169876
CKS1B	Cyclin-dependent kinases regulatory subunit 1	0.0494753	0.555145	0.749346	0.125317
RAB10	Ras-related protein Rab-10	-0.218698	0.00250545	0.0273806	1.56256
CXCR4	C-X-C chemokine receptor type 4	-0.329004	0.012721	0.0774197	1.11115
UBE2D3	Ubiquitin-conjugating enzyme E2 D3	0.225337	0.114867	0.302719	0.51896
UBE2M	NEDD8-conjugating enzyme Ubc12	-0.0714825	0.0498745	0.186844	0.728521
UBE2K	Ubiquitin-conjugating enzyme E2 K	0.115698	0.0952534	0.272754	0.564228
UBE2N	Ubiquitin-conjugating enzyme E2 N	0.00145453	0.970031	0.985754	0.00623124
RAB14	Ras-related protein Rab-14	-0.111248	0.165761	0.377398	0.423201
ACTR3	Actin-related protein 3	-0.14193	0.0540835	0.19687	0.705821
ACTR2	Actin-related protein 2	-0.127492	0.233317	0.461273	0.336042
ACTR1A	Alpha-centractin	0.0312753	0.669432	0.830481	0.0806705
TMEM258	Transmembrane protein 258	0.21053	0.204204	0.426469	0.370113
COPS2	COP9 signalosome complex subunit 2	0.0218407	0.627354	0.803537	0.094994
[truncated: 3,957 more rows]

## Sheet: Figure2C_PBS
PG.Genes	PG.ProteinDescriptions	Log2_Fold_Change	P_value	Adjusted_P_value	Neg_Log10_Adj_P_value
TMSB15B;TMSB15A;TMSB15B	Thymosin beta-15B;Thymosin beta-15A;Thymosin beta-15B	1.00064	0.0201823	0.057137	1.24308
GATD3B;GATD3	Putative glutamine amidotransferase-like class 1 domain-containing protein 3B, mitochondrial;Glutamine amidotransferase-like class 1 domain-containing protein 3, mitochondrial	-0.152054	0.0499143	0.112796	0.947705
NBDY	Negative regulator of P-body association	0.860471	0.00629607	0.0256773	1.59045
MARCOL	MARCO-like protein	0.958317	0.00640572	0.0259774	1.5854
CTXND2	Cortexin domain containing 2	0.232022	0.600625	0.706916	0.150632
ARHGEF18	Rho guanine nucleotide exchange factor 18 (Fragment);Rho guanine nucleotide exchange factor 18	2.04356	0.000130705	0.00276979	2.55755
UBA6	Ubiquitin-like modifier-activating enzyme 6	0.00542107	0.97294	0.983012	0.00744118
ESYT2	Extended synaptotagmin-2	0.0508421	0.882679	0.923402	0.0346093
SHTN1	Shootin-1	0.551194	0.00278061	0.0153324	1.81439
FAM168B	Myelin-associated neurite-outgrowth inhibitor	0.0658241	0.724232	0.807755	0.0927206
SH3PXD2B	SH3 and PX domain-containing protein 2B	0.865566	0.000474174	0.00557655	2.25363
TYW5	tRNA wybutosine-synthesizing protein 5	0.587311	0.0421245	0.0989697	1.0045
POTEF	POTE ankyrin domain family member F	-1.06158	0.00263647	0.0147827	1.83025
CNOT1	CCR4-NOT transcription complex subunit 1	-0.335878	0.162634	0.272717	0.564287
MAP1LC3B2;MAP1LC3B	Microtubule-associated proteins 1A/1B light chain 3 beta 2;Microtubule-associated proteins 1A/1B light chain 3B	0.324647	0.112127	0.206169	0.685778
PGP	Glycerol-3-phosphate phosphatase	0.428113	0.00850403	0.0315642	1.50081
RIMOC1	RAB7A-interacting MON1-CCZ1 complex subunit 1	-0.164779	0.352927	0.482512	0.316492
RCCD1	RCC1 domain-containing protein 1	0.202869	0.310919	0.440544	0.35601
CASTOR2	Cytosolic arginine sensor for mTORC1 subunit 2	-0.239426	0.126493	0.226055	0.645785
CCDC85C	Coiled-coil domain-containing protein 85C	-0.342977	0.259416	0.385513	0.413961
POM121C	Nuclear envelope pore membrane protein POM 121C	-0.258181	0.215242	0.336891	0.47251
CYSRT1	Cysteine-rich tail protein 1	0.38368	0.490241	0.615006	0.211121
CENPX	Centromere protein X	-0.810338	0.163659	0.274117	0.562064
NUDT19	Acyl-coenzyme A diphosphatase NUDT19	0.18781	0.0218148	0.0601437	1.22081
MIF4GD	MIF4G domain-containing protein	0.019033	0.925532	0.952033	0.0213478
ERVK3-1	Endogenous retrovirus group K3 member 1	0.0188937	0.903851	0.937914	0.0278371
WASH3P;WASH2P	Putative WAS protein family homolog 3;WAS protein family homolog 2	0.141088	0.592375	0.700447	0.154624
PALM2AKAP2	PALM2 and AKAP2 fusion	0.49621	0.00552807	0.0239218	1.62121
MCRIP1	Mapk-regulated corepressor-interacting protein 1	0.417479	0.0183907	0.0533935	1.27251
NACA	Nascent polypeptide-associated complex subunit alpha, muscle-specific form	0.375077	0.014131	0.0450543	1.34626
C11orf98	Uncharacterized protein C11orf98	1.2722	0.000197707	0.00336491	2.47303
ASDURF	ASNSD1 upstream open reading frame protein	0.70194	0.00172488	0.0118336	1.92688
AGPS	Alkyldihydroxyacetonephosphate synthase, peroxisomal	0.135305	0.569593	0.680583	0.167119
KIF2A	Kinesin-like protein KIF2A	-1.32821	0.0116313	0.0392828	1.4058
TK2	Thymidine kinase 2, mitochondrial	0.545431	0.0838755	0.16648	0.778637
DDX39A	ATP-dependent RNA helicase DDX39A	-1.39682	0.0030544	0.0162527	1.78907
PDLIM1	PDZ and LIM domain protein 1	0.344048	0.0073874	0.0286934	1.54222
ACOT7	Cytosolic acyl coenzyme A thioester hydrolase	-0.155584	0.147947	0.25429	0.59467
MYO1C	Unconventional myosin-Ic	0.547035	0.00133979	0.0100554	1.9976
SNAP23	Synaptosomal-associated protein 23	0.614159	0.0056111	0.0240251	1.61933
AIP	AH receptor-interacting protein	-0.0396683	0.850342	0.903214	0.0442095
SMAP	Small acidic protein	0.782452	0.00044647	0.00537629	2.26952
AP3B1	AP-3 complex subunit beta-1	-0.625053	0.0255372	0.0675799	1.17018
PSMD11	26S proteasome non-ATPase regulatory subunit 11	-1.19152	0.000161902	0.00302053	2.51992
PSMD12	26S proteasome non-ATPase regulatory subunit 12	-1.26118	0.000277786	0.00424852	2.37176
PSMD9	26S proteasome non-ATPase regulatory subunit 9	0.638928	0.000168915	0.00302053	2.51992
ATOX1	Copper transport protein ATOX1	0.681224	0.00338294	0.0173893	1.75972
PGRMC1	Membrane-associated progesterone receptor component 1	1.23118	1.39813e-05	0.000929867	3.03158
SUPT5H	Transcription elongation factor SPT5	-0.0180215	0.913425	0.944674	0.0247182
DFFA	DNA fragmentation factor subunit alpha	0.547701	7.78018e-05	0.00214228	2.66912
CLIC1	Chloride intracellular channel protein 1	0.238339	0.0860181	0.169797	0.770069
EIF3F	Eukaryotic translation initiation factor 3 subunit F	-0.275346	0.167395	0.278022	0.555921
PDHX	Pyruvate dehydrogenase protein X component, mitochondrial	0.127046	0.0668798	0.139833	0.85439
DCTN6	Dynactin subunit 6	0.111138	0.605269	0.711413	0.147878
WASL	Neural Wiskott-Aldrich syndrome protein	0.0421231	0.752105	0.829638	0.0811115
IPO5	Importin-5	-0.00568073	0.967124	0.980047	0.00875332
SAP18	Histone deacetylase complex subunit SAP18	1.04924	0.00351215	0.0178414	1.74857
IGF2BP3	Insulin-like growth factor 2 mRNA-binding protein 3	0.16587	0.725581	0.808681	0.0922227
DNM1L	Dynamin-1-like protein	-0.645625	0.0234679	0.0634867	1.19732
RTCA	RNA 3'-terminal phosphate cyclase	-1.2719	0.000103875	0.00240456	2.61896
GOLIM4	Golgi integral membrane protein 4	1.60903	2.08113e-05	0.0011684	2.93241
MANBA	Beta-mannosidase	0.863468	0.000448143	0.00537666	2.26949
AGRN	Agrin	1.36234	0.000677174	0.00669672	2.17414
PLOD2	Procollagen-lysine,2-oxoglutarate 5-dioxygenase 2	1.06754	2.51353e-05	0.00126349	2.89843
MEIS1	Homeobox protein Meis1	-0.0648041	0.829149	0.889873	0.0506719
PSMD14	26S proteasome non-ATPase regulatory subunit 14	-1.03127	0.000390488	0.00505502	2.29628
ZNF593	Zinc finger protein 593	0.539109	0.0244839	0.065538	1.18351
BIN1	Myc box-dependent-interacting protein 1	0.244177	0.0297155	0.0753874	1.1227
KPNA3	Importin subunit alpha-4	-0.0610908	0.578233	0.687675	0.162617
STK25	Serine/threonine-protein kinase 25	-0.440519	0.164338	0.274806	0.560973
BCL9	B-cell CLL/lymphoma 9 protein	0.685897	0.0104415	0.0364983	1.43773
PES1	Pescadillo homolog	-0.683216	0.014885	0.0465613	1.33197
SDCBP	Syntenin-1	1.36079	0.00268624	0.0150034	1.82381
NOP56	Nucleolar protein 56	0.167832	0.338147	0.468379	0.329403
DDX3X	ATP-dependent RNA helicase DDX3X	0.586935	0.0255917	0.0675827	1.17016
RNASET2	Ribonuclease T2	-0.0221011	0.960269	0.975581	0.0107368
PODXL	Podocalyxin	0.629575	0.0120734	0.0404068	1.39355
CCN1	CCN family member 1	-0.596097	0.0825418	0.165122	0.782196
PIR	Pirin	0.381026	0.00595738	0.0248324	1.60498
PEX7	Peroxisomal targeting signal 2 receptor	0.368282	0.246881	0.370064	0.431723
KPNA4	Importin subunit alpha-3	-0.103337	0.258674	0.384673	0.414908
NFIB	Nuclear factor 1 B-type	-0.0574321	0.619576	0.723508	0.140557
PPP6C	Serine/threonine-protein phosphatase 6 catalytic subunit	0.611072	0.0106222	0.0370319	1.43142
NME4	Nucleoside diphosphate kinase, mitochondrial	0.302628	0.357395	0.486314	0.313083
MAN2B1	Lysosomal alpha-mannosidase	0.960549	0.000149488	0.00293743	2.53203
UBE2C	Ubiquitin-conjugating enzyme E2 C	0.36078	0.0666249	0.139544	0.855288
PDXK	Pyridoxal kinase	0.0245939	0.923194	0.950683	0.0219642
SCD	Stearoyl-CoA desaturase	0.165663	0.654798	0.753245	0.123064
ARID1A	AT-rich interactive domain-containing protein 1A	0.331205	0.328242	0.459221	0.337979
TXNDC9	Thioredoxin domain-containing protein 9	0.202054	0.36229	0.490599	0.309273
TRAFD1	TRAF-type zinc finger domain-containing protein 1	0.469765	0.0281725	0.0727104	1.1384
COX7A2L	Cytochrome c oxidase subunit 7A-related protein, mitochondrial	0.20047	0.791525	0.862339	0.0643219
NDUFAB1	Acyl carrier protein, mitochondrial	0.759103	0.00605187	0.0250466	1.60125
UBFD1	Ubiquitin domain-containing protein UBFD1	0.688403	0.000298656	0.00442153	2.35443
COPE	Coatomer subunit epsilon	0.192421	0.173114	0.285529	0.54435
CDC42EP2	Cdc42 effector protein 2	0.596344	0.377266	0.505001	0.296708
AP3D1	AP-3 complex subunit delta-1	0.10242	0.723339	0.807384	0.0929201
CCS	Copper chaperone for superoxide dismutase	0.571264	0.0156274	0.0481571	1.31734
ABLIM1	Actin-binding LIM protein 1	0.67009	0.00212983	0.0131446	1.88125
TOR1A	Torsin-1A	0.690302	0.124595	0.223125	0.651452
TOR1B	Torsin-1B	1.11823	0.000223759	0.00363651	2.43932
ADAM10	Disintegrin and metalloproteinase domain-containing protein 10	0.403501	0.112561	0.206625	0.684818
IMPA2	Inositol monophosphatase 2	-0.254365	0.191153	0.307081	0.512747
ACOT8	Acyl-coenzyme A thioesterase 8	-0.037095	0.856937	0.907752	0.0420326
CDIPT	CDP-diacylglycerol--inositol 3-phosphatidyltransferase	0.0206115	0.960686	0.975581	0.0107368
PDCD5	Programmed cell death protein 5	0.406827	0.0084793	0.0315642	1.50081
PRMT5	Protein arginine N-methyltransferase 5	-0.235825	0.458388	0.584201	0.233438
SLC9A3R1	Na(+)/H(+) exchange regulatory cofactor NHE-RF1	0.434243	0.0136729	0.043979	1.35675
FPGT	Fucose-1-phosphate guanylyltransferase	-0.21889	0.375696	0.503764	0.297773
TPP1	Tripeptidyl-peptidase 1	0.0688963	0.584905	0.693978	0.158654
GNB5	Guanine nucleotide-binding protein subunit beta-5	-0.371725	0.477159	0.601738	0.220593
TCERG1	Transcription elongation regulator 1	0.312263	0.0275665	0.0713167	1.14681
TNPO2	Transportin-2	-0.554277	0.143856	0.249755	0.602486
PSMA7	Proteasome subunit alpha type-7	0.682727	0.000523178	0.00590041	2.22912
SCAMP3	Secretory carrier-associated membrane protein 3	0.232071	0.403312	0.532698	0.273519
BCKDK	[3-methyl-2-oxobutanoate dehydrogenase [lipoamide]] kinase, mitochondrial	0.0192251	0.946354	0.966018	0.0150147
MGST3	Microsomal glutathione S-transferase 3	1.76122	0.0038519	0.0188796	1.72401
TAX1BP3	Tax1-binding protein 3	0.859862	0.00199685	0.0127698	1.89382
GIPC1	PDZ domain-containing protein GIPC1	0.812168	0.00159707	0.011208	1.95047
HAT1	Histone acetyltransferase type B catalytic subunit	-0.827654	0.0198176	0.0562887	1.24958
CASK	Peripheral plasma membrane protein CASK	-0.0610154	0.554069	0.668214	0.175085
UQCRQ	Cytochrome b-c1 complex subunit 8	1.12012	0.0560675	0.122694	0.911176
HGS	Hepatocyte growth factor-regulated tyrosine kinase substrate	0.328716	0.0226536	0.0618539	1.20863
AURKA	Aurora kinase A	1.55531	0.000205024	0.00345677	2.46133
PPP1R12A	Protein phosphatase 1 regulatory subunit 12A	-0.198448	0.0383276	0.0920502	1.03598
HNRNPDL	Heterogeneous nuclear ribonucleoprotein D-like	0.43907	0.00195162	0.0126338	1.89846
XPO1	Exportin-1	-0.16235	0.309517	0.439156	0.357382
BTAF1	TATA-binding protein-associated factor 172	0.0345428	0.945305	0.965631	0.0151887
ARHGEF10	Rho guanine nucleotide exchange factor 10	-0.383354	0.495332	0.619057	0.208269
ZNF609	Zinc finger protein 609	0.12836	0.26167	0.388461	0.410652
SPTBN2	Spectrin beta chain, non-erythrocytic 2	0.149191	0.336435	0.466983	0.330699
MAST4	Microtubule-associated serine/threonine-protein kinase 4	0.302199	0.596706	0.704556	0.152084
SEC16A	Protein transport protein Sec16A	0.623159	0.00459755	0.0212342	1.67296
PLXNB2	Plexin-B2	-0.0160086	0.880634	0.923267	0.0346726
U2SURP	U2 snRNP-associated SURP motif-containing protein	1.29789	0.000810626	0.00733125	2.13482
PFAS	Phosphoribosylformylglycinamidine synthase	-0.85169	0.000419662	0.00525855	2.27913
DCLK1	Serine/threonine-protein kinase DCLK1	0.0105758	0.979645	0.986491	0.00590705
ANKRD28	Serine/threonine-protein phosphatase 6 regulatory ankyrin repeat subunit A	0.032146	0.879561	0.922965	0.0348146
LSM1	U6 snRNA-associated Sm-like protein LSm1	0.445903	0.0157851	0.0484466	1.31474
DEGS1	Sphingolipid delta(4)-desaturase DES1	0.669667	0.297278	0.425964	0.370627
SCAMP1	Secretory carrier-associated membrane protein 1	0.570888	0.00550873	0.0239099	1.62142
ARPC1B	Actin-related protein 2/3 complex subunit 1B	0.0947931	0.180121	0.293835	0.531896
ARPC2	Actin-related protein 2/3 complex subunit 2	-0.00109148	0.991293	0.993591	0.00279216
ARPC3	Actin-related protein 2/3 complex subunit 3	-0.204402	0.0298593	0.0755927	1.12152
POLR1C	DNA-directed RNA polymerases I and III subunit RPAC1	-0.0449672	0.817778	0.879854	0.0555892
PGRMC2	Membrane-associated progesterone receptor component 2	0.823532	0.00767674	0.0294645	1.5307
CETN3	Centrin-3	0.146086	0.577052	0.686759	0.163196
PFDN6	Prefoldin subunit 6	-0.0778231	0.415325	0.543582	0.264735
GNPAT	Dihydroxyacetone phosphate acyltransferase	0.579019	0.0535265	0.118482	0.926348
LAMA5	Laminin subunit alpha-5	0.780004	0.00112745	0.00899255	2.04612
ZNF185	Zinc finger protein 185	0.376728	0.143609	0.249727	0.602534
CASC3	Protein CASC3	0.78472	0.0194327	0.055414	1.25638
ACOX3	Peroxisomal acyl-coenzyme A oxidase 3	0.805741	0.000807472	0.00733125	2.13482
RER1	Protein RER1	0.616618	0.0125847	0.0413975	1.38303
SURF4	Surfeit locus protein 4	0.78995	0.0230568	0.0626489	1.20309
OGT	UDP-N-acetylglucosamine--peptide N-acetylglucosaminyltransferase 110 kDa subunit	-0.785763	0.00178808	0.0121202	1.91649
PMM2	Phosphomannomutase 2	0.114746	0.188567	0.30417	0.516884
POLR3G	DNA-directed RNA polymerase III subunit RPC7	0.171291	0.423001	0.551242	0.258658
HMGB3	High mobility group protein B3	1.05225	0.000588298	0.00617284	2.20951
PPM1G	Protein phosphatase 1G	0.164806	0.386861	0.514743	0.288409
INPPL1	Phosphatidylinositol 3,4,5-trisphosphate 5-phosphatase 2	0.253167	0.220977	0.342915	0.464813
EIF3D	Eukaryotic translation initiation factor 3 subunit D	0.128227	0.634051	0.736631	0.13275
EIF3H	Eukaryotic translation initiation factor 3 subunit H	-0.28679	0.225612	0.348952	0.457235
HDAC3	Histone deacetylase 3	-0.333765	0.337668	0.468015	0.32974
BCAT2	Branched-chain-amino-acid aminotransferase, mitochondrial	0.580199	0.02572	0.067756	1.16905
IPO8	Importin-8	0.627661	0.279725	0.407386	0.389994
STX7	Syntaxin-7	0.567306	0.0320032	0.079971	1.09707
SLC16A3	Monocarboxylate transporter 4	0.979775	0.0180241	0.0526118	1.27892
SLC31A1	High affinity copper uptake protein 1	0.00856833	0.989017	0.992	0.00348848
POLR1G	DNA-directed RNA polymerase I subunit RPA34	0.440274	0.0495673	0.112247	0.949825
P4HA2	Prolyl 4-hydroxylase subunit alpha-2	1.4328	2.84914e-06	0.000492674	3.30744
YKT6	Synaptobrevin homolog YKT6	-0.133155	0.634929	0.737453	0.132266
ARPC5	Actin-related protein 2/3 complex subunit 5	0.0826468	0.0427628	0.0999263	1.00032
POLR2D	DNA-directed RNA polymerase II subunit RPB4	0.243436	0.33112	0.461901	0.335451
RNF113A	E3 ubiquitin-protein ligase RNF113A	0.194578	0.167317	0.278022	0.555921
DHX15	ATP-dependent RNA helicase DHX15	-0.414403	0.00339257	0.0174182	1.759
RNMT	mRNA cap guanine-N7 methyltransferase	0.2605	0.0207348	0.0580546	1.23616
ZZEF1	Zinc finger ZZ-type and EF-hand domain-containing protein 1	-0.245978	0.258834	0.384779	0.414788
PLXNB1	Plexin-B1	0.349553	0.509672	0.630748	0.200144
PJA2	E3 ubiquitin-protein ligase Praja-2	0.484481	0.0874376	0.171503	0.765728
CYB5B	Cytochrome b5 type B	0.865289	0.004653	0.0214216	1.66915
PRPF4	U4/U6 small nuclear ribonucleoprotein Prp4	0.563374	0.0179771	0.0526118	1.27892
PHGDH	D-3-phosphoglycerate dehydrogenase	-0.511439	0.000393792	0.00506199	2.29568
NDUFS4	NADH dehydrogenase [ubiquinone] iron-sulfur protein 4, mitochondrial	0.16485	0.320145	0.449785	0.346995
DYNC1LI2	Cytoplasmic dynein 1 light intermediate chain 2	-0.376741	0.0904703	0.175619	0.755429
PSMD3	26S proteasome non-ATPase regulatory subunit 3	-1.10493	0.000122313	0.00266997	2.57349
RBFOX2	RNA binding protein fox-1 homolog 2	0.398389	0.0154362	0.0478698	1.31994
PAPSS1	Bifunctional 3'-phosphoadenosine 5'-phosphosulfate synthase 1	-0.501824	0.00284884	0.015609	1.80662
ZW10	Centromere/kinetochore protein zw10 homolog	-0.835168	0.313815	0.443631	0.352978
SART1	U4/U6.U5 tri-snRNP-associated protein 1	0.200219	0.127747	0.227921	0.642216
TGFB1I1	Transforming growth factor beta-1-induced transcript 1 protein	-0.640033	0.0227946	0.0620927	1.20696
CTIF	CBP80/20-dependent translation initiation factor	-0.518387	0.246413	0.369492	0.432395
ATMIN	ATM interactor	0.454014	0.263159	0.390003	0.408932
PPIP5K2	Inositol hexakisphosphate and diphosphoinositol-pentakisphosphate kinase 2	-0.946503	1.07283e-05	0.000811421	3.09075
EEF1E1	Eukaryotic translation elongation factor 1 epsilon-1	-0.247622	0.215747	0.337283	0.472005
RIPK2	Receptor-interacting serine/threonine-protein kinase 2	-0.590405	0.100673	0.19051	0.720082
HNRNPR	Heterogeneous nuclear ribonucleoprotein R	0.0790599	0.600529	0.706916	0.150632
PRPF3	U4/U6 small nuclear ribonucleoprotein Prp3	0.522288	0.000883032	0.0077284	2.11191
TXNL1	Thioredoxin-like protein 1	0.817993	0.000443963	0.00536104	2.27075
TPD52L2	Tumor protein D54	0.493712	0.00619071	0.0254837	1.59374
ERI3	ERI1 exoribonuclease 3	0.349959	0.00230442	0.0137218	1.86259
FIBP	Acidic fibroblast growth factor intracellular-binding protein	-0.511642	0.343414	0.473701	0.324496
EIF4G3	Eukaryotic translation initiation factor 4 gamma 3	0.78909	0.0167978	0.0501843	1.29943
PPIH	Peptidyl-prolyl cis-trans isomerase H	0.66223	0.0073732	0.0286822	1.54239
HTRA2	Serine protease HTRA2, mitochondrial	0.793969	0.142355	0.248246	0.605117
AKR7A2	Aflatoxin B1 aldehyde reductase member 2	-0.0741309	0.597202	0.704613	0.152049
EPB41L2	Band 4.1-like protein 2	0.0506369	0.549875	0.665112	0.177105
LAMTOR5	Ragulator complex protein LAMTOR5	0.503547	0.0227228	0.0619361	1.20806
WIPF1	WAS/WASL-interacting protein family member 1	0.935836	0.00011462	0.00256736	2.59051
DENR	Density-regulated protein	0.195	0.0367773	0.0888699	1.05125
XPOT	Exportin-T	-0.103583	0.645185	0.745894	0.127323
DNPH1	2'-deoxynucleoside 5'-phosphate N-hydrolase 1	0.427994	0.00556636	0.023974	1.62026
TIMM44	Mitochondrial import inner membrane translocase subunit TIM44	0.139777	0.458523	0.584201	0.233438
TRAPPC3	Trafficking protein particle complex subunit 3	0.103625	0.264923	0.391141	0.407667
CHMP2A	Charged multivesicular body protein 2a	0.102618	0.520593	0.639645	0.194061
PLRG1	Pleiotropic regulator 1	0.444354	0.109762	0.202606	0.693349
RGS10	Regulator of G-protein signaling 10	0.855783	0.0172417	0.0510904	1.29166
ZNF207	BUB3-interacting and GLEBS motif-containing protein ZNF207	0.390416	0.00587464	0.0246325	1.60849
NDUFB5	NADH dehydrogenase [ubiquinone] 1 beta subcomplex subunit 5, mitochondrial	-0.0954336	0.867572	0.915144	0.0385105
NDUFB3	NADH dehydrogenase [ubiquinone] 1 beta subcomplex subunit 3	0.433837	0.208428	0.328125	0.48396
NDUFA2	NADH dehydrogenase [ubiquinone] 1 alpha subcomplex subunit 2	0.453244	0.0971467	0.185352	0.732003
GET3	ATPase GET3	-1.22372	0.000329322	0.00472977	2.32516
BUB3	Mitotic checkpoint protein BUB3	0.2326	0.329047	0.460049	0.337196
ACTN4	Alpha-actinin-4	0.0664824	0.350007	0.47943	0.319275
GSTZ1	Maleylacetoacetate isomerase	-0.159378	0.28071	0.408176	0.389153
BUD23	Probable 18S rRNA (guanine-N(7))-methyltransferase	0.458813	0.0190195	0.0545722	1.26303
TRIAP1	TP53-regulated inhibitor of apoptosis 1	0.899405	0.00244886	0.0142291	1.84682
HTATSF1	HIV Tat-specific factor 1	0.5066	0.0165977	0.049897	1.30193
AP1G1	AP-1 complex subunit gamma-1	0.0259335	0.907292	0.940582	0.0266036
SYNGR2	Synaptogyrin-2	-0.0431039	0.770676	0.845592	0.0728391
SGTA	Small glutamine-rich tetratricopeptide repeat-containing protein alpha	0.700485	0.000348536	0.00482924	2.31612
ENSA	Alpha-endosulfine	1.04623	0.000353259	0.00485844	2.3135
NARS1	Asparagine--tRNA ligase, cytoplasmic	-0.375744	0.020894	0.0583115	1.23425
MYO1B	Unconventional myosin-Ib	-0.0672886	0.705237	0.791675	0.101453
SSNA1	Sjoegren syndrome nuclear autoantigen 1	0.427297	0.00904491	0.0329411	1.48226
NUDT21	Cleavage and polyadenylation specificity factor subunit 5	0.554693	3.48453e-05	0.00139682	2.85486
LANCL1	Glutathione S-transferase LANCL1	0.699795	0.000339224	0.00477773	2.32078
STRN	Striatin	0.244746	0.290055	0.418148	0.37867
RRP9	U3 small nucleolar RNA-interacting protein 2	0.769486	0.00249571	0.0144045	1.8415
AKAP8	A-kinase anchor protein 8	0.0362509	0.921737	0.949745	0.0223929
ZBTB14	Zinc finger and BTB domain-containing protein 14	0.0237318	0.954505	0.971815	0.0124163
IDH3B	Isocitrate dehydrogenase [NAD] subunit beta, mitochondrial	-0.286677	0.00455907	0.0211242	1.67522
NRDC	Nardilysin	0.120261	0.198452	0.316365	0.499812
CALU	Calumenin	0.346731	0.0103647	0.0363308	1.43973
EDIL3	EGF-like repeat and discoidin I-like domain-containing protein 3	0.777346	0.0205684	0.0578887	1.23741
AHCYL1	S-adenosylhomocysteine hydrolase-like protein 1	-0.615782	0.000423012	0.00527427	2.27784
NDUFS5	NADH dehydrogenase [ubiquinone] iron-sulfur protein 5	0.747834	0.337425	0.468015	0.32974
PDE6D	Retinal rod rhodopsin-sensitive cGMP 3',5'-cyclic phosphodiesterase subunit delta	0.380986	0.0368837	0.0890274	1.05048
RAD21	Double-strand-break repair protein rad21 homolog	-0.498308	0.0500793	0.112948	0.94712
AKR1B10	Aldo-keto reductase family 1 member B10	0.333647	0.0530203	0.117657	0.929382
TIMM8A	Mitochondrial import inner membrane translocase subunit Tim8 A	0.153954	0.639858	0.741571	0.129847
DHX16	Pre-mRNA-splicing factor ATP-dependent RNA helicase DHX16	-0.455737	0.0028759	0.0156976	1.80417
ZNRD2	Protein ZNRD2	-0.0087561	0.962679	0.976457	0.0103469
SH3BP5	SH3 domain-binding protein 5	0.282907	0.44289	0.570639	0.243639
PRPSAP2	Phosphoribosyl pyrophosphate synthase-associated protein 2	-0.241884	0.0628576	0.133268	0.875274
SMARCA5	SWI/SNF-related matrix-associated actin-dependent regulator of chromatin subfamily A member 5	-0.0588065	0.80698	0.872555	0.0592073
SPAG9	C-Jun-amino-terminal kinase-interacting protein 4	0.147346	0.278805	0.4065	0.390939
AQR	RNA helicase aquarius	-0.113265	0.428611	0.556462	0.254564
OPA1	Dynamin-like 120 kDa protein, mitochondrial	-0.0783136	0.697849	0.786444	0.104332
KIF1B	Kinesin-like protein KIF1B	-0.730623	0.0024225	0.0141329	1.84977
KDM1A	Lysine-specific histone demethylase 1A	-0.0993127	0.736981	0.817334	0.0876006
TBC1D4	TBC1 domain family member 4	-0.0228117	0.895783	0.932091	0.0305415
NME2P1	Putative nucleoside diphosphate kinase	2.17012	0.00670183	0.0268259	1.57145
FADS1	Acyl-CoA (8-3)-desaturase	-1.44292	0.00494743	0.0221635	1.65436
PPL	Periplakin	1.23023	6.13877e-07	0.000285508	3.54438
GSDME	Gasdermin-E	-0.541101	0.0150193	0.046846	1.32933
SNX3	Sorting nexin-3	0.815932	0.00653735	0.0263728	1.57884
OGA	Protein O-GlcNAcase	0.0158059	0.866857	0.915144	0.0385105
SORBS3	Vinexin	0.257279	0.0948238	0.18235	0.739094
SYNCRIP	Heterogeneous nuclear ribonucleoprotein Q	0.408845	0.0111215	0.038218	1.41773
CDC40	Pre-mRNA-processing factor 17	0.281377	0.0872427	0.171287	0.766275
RANBP6	Ran-binding protein 6	-0.263984	0.493336	0.617634	0.209269
NEMF	Ribosome quality control complex subunit NEMF	-0.271758	0.305005	0.434443	0.362067
GMDS	GDP-mannose 4,6 dehydratase	-0.339076	0.00231395	0.0137407	1.86199
NMT2	Glycylpeptide N-tetradecanoyltransferase 2	0.390929	0.0525129	0.117138	0.931302
CCNT1	Cyclin-T1	0.182153	0.553714	0.668214	0.175085
PLOD3	Multifunctional procollagen lysine hydroxylase and glycosyltransferase LH3	1.44214	1.44024e-05	0.00094336	3.02532
EIF4E2	Eukaryotic translation initiation factor 4E type 2	0.0315851	0.917909	0.947724	0.0233183
DIAPH1	Protein diaphanous homolog 1	0.176392	0.376922	0.504938	0.296762
SELENOF	Selenoprotein F	0.967183	0.0160479	0.0489591	1.31017
EXOC3	Exocyst complex component 3	-0.240274	0.56691	0.679196	0.168005
PLIN3	Perilipin-3	0.137147	0.28542	0.413001	0.384048
RAD1	Cell cycle checkpoint protein RAD1	-0.0705833	0.58937	0.697848	0.156239
PRMT3	Protein arginine N-methyltransferase 3	-0.140242	0.617523	0.722086	0.141411
KPNA6	Importin subunit alpha-7	0.495445	0.0950957	0.182548	0.738622
UGDH	UDP-glucose 6-dehydrogenase	-0.917411	0.000405007	0.00512799	2.29005
CTNND1	Catenin delta-1	0.857391	0.00556788	0.023974	1.62026
EIF1B	Eukaryotic translation initiation factor 1b	0.766692	0.0270203	0.0705358	1.15159
SNX2	Sorting nexin-2	-0.286032	0.0963715	0.184506	0.73399
DPM1	Dolichol-phosphate mannosyltransferase subunit 1	-0.0392012	0.850334	0.903214	0.0442095
USO1	General vesicular transport factor p115	-0.265243	0.198883	0.31679	0.499228
TOM1	Target of Myb protein 1	0.792902	0.0140026	0.0447998	1.34872
PFKFB2	6-phosphofructo-2-kinase/fructose-2,6-bisphosphatase 2	-0.768387	0.00327575	0.0170615	1.76798
CCDC22	Coiled-coil domain-containing protein 22	-0.131761	0.77484	0.848868	0.0711599
PQBP1	Polyglutamine-binding protein 1	0.653893	0.00375772	0.0186078	1.7303
PRAF2	PRA1 family protein 2	0.587584	0.204975	0.323992	0.489466
DKC1	H/ACA ribonucleoprotein complex subunit DKC1	0.826852	0.000819534	0.00738427	2.13169
EIF5B	Eukaryotic translation initiation factor 5B	0.212679	0.131962	0.233673	0.631391
EDF1	Endothelial differentiation-related factor 1	0.485131	0.0323011	0.0804365	1.09455
DNAJA2	DnaJ homolog subfamily A member 2	-0.437339	0.0270296	0.0705358	1.15159
BRD4	Bromodomain-containing protein 4	0.24839	0.284228	0.411791	0.385324
CUTA	Protein CutA	0.592334	0.0375977	0.0905992	1.04288
TBL1X	F-box-like/WD repeat-containing protein TBL1X	0.146289	0.449775	0.575429	0.240008
HUS1	Checkpoint protein HUS1	0.442633	0.159863	0.269951	0.568715
PFDN1	Prefoldin subunit 1	0.162839	0.161074	0.271047	0.566955
PPP1R11	E3 ubiquitin-protein ligase PPP1R11	0.615773	0.0111045	0.0381898	1.41805
NOL3	Nucleolar protein 3	0.390364	0.00521963	0.023025	1.6378
SRGAP2	SLIT-ROBO Rho GTPase-activating protein 2	0.103551	0.702158	0.789448	0.102676
IGSF3	Immunoglobulin superfamily member 3	-0.228593	0.460148	0.585442	0.232516
WDR1	WD repeat-containing protein 1	-0.00967033	0.953779	0.971533	0.0125422
ROCK2	Rho-associated protein kinase 2	0.700874	0.000495003	0.005737	2.24132
CLASP2	CLIP-associating protein 2	-0.65876	0.000585051	0.00617284	2.20951
COBL	Protein cordon-bleu	0.576146	0.0208417	0.0582409	1.23477
CPNE3	Copine-3	-0.285978	0.0515526	0.115592	0.937071
ATG13	Autophagy-related protein 13	0.163349	0.436116	0.563122	0.249398
CLUH	Clustered mitochondria protein homolog	-0.136466	0.425059	0.553582	0.256818
TSC22D2	TSC22 domain family protein 2	0.105575	0.567018	0.679196	0.168005
DNAJC13	DnaJ homolog subfamily C member 13	0.394435	0.0971484	0.185352	0.732003
PHACTR2	Phosphatase and actin regulator 2	0.0484731	0.718111	0.802999	0.0952853
PPP6R2	Serine/threonine-protein phosphatase 6 regulatory subunit 2	0.210439	0.603137	0.709486	0.149056
CNOT3	CCR4-NOT transcription complex subunit 3	0.41756	0.0113804	0.0389529	1.40946
ANKRD17	Ankyrin repeat domain-containing protein 17	0.367975	0.264912	0.391141	0.407667
DNAJB6	DnaJ homolog subfamily B member 6	0.194384	0.563448	0.676607	0.169663
COQ9	Ubiquinone biosynthesis protein COQ9, mitochondrial	0.347864	0.37518	0.503385	0.2981
GGCT	Gamma-glutamylcyclotransferase	0.450936	0.00878376	0.0322071	1.49205
NDUFS7	NADH dehydrogenase [ubiquinone] iron-sulfur protein 7, mitochondrial	0.435026	0.312808	0.442496	0.35409
NDUFS2	NADH dehydrogenase [ubiquinone] iron-sulfur protein 2, mitochondrial	0.00787216	0.976963	0.985167	0.00648995
ZPR1	Zinc finger protein ZPR1	-0.106649	0.334821	0.465781	0.331818
NIPSNAP2	Protein NipSnap homolog 2	0.500047	0.181002	0.294939	0.530268
PDCD6	Programmed cell death protein 6	0.167957	0.0930104	0.179662	0.745543
TBCA	Tubulin-specific chaperone A	0.617371	0.00925066	0.0333795	1.47652
ATP6V1G1	V-type proton ATPase subunit G 1	-0.159366	0.498925	0.622468	0.205883
VPS4B	Vacuolar protein sorting-associated protein 4B	-0.89917	0.000502377	0.00577519	2.23843
MACROH2A1	Core histone macro-H2A.1	0.534741	0.0815043	0.163273	0.787085
SH3BGRL	SH3 domain-binding glutamic acid-rich-like protein	0.703066	0.00774826	0.0296592	1.52784
FLNB	Filamin-B	0.413491	0.00262941	0.0147827	1.83025
NCOR1	Nuclear receptor corepressor 1	0.541798	0.106019	0.197094	0.705327
NDUFS6	NADH dehydrogenase [ubiquinone] iron-sulfur protein 6, mitochondrial	0.846486	0.00850619	0.0315642	1.50081
PEX14	Peroxisomal membrane protein PEX14	1.25994	0.00698821	0.0277411	1.55688
CS	Citrate synthase, mitochondrial	0.76151	0.00241929	0.0141329	1.84977
SPAG7	Sperm-associated antigen 7	0.626768	0.000159834	0.00302053	2.51992
SEC22B	Vesicle-trafficking protein SEC22b	0.289046	0.186832	0.302273	0.519601
PRPF40A	Pre-mRNA-processing factor 40 homolog A	-0.048621	0.891837	0.929463	0.0317679
TACC1	Transforming acidic coiled-coil-containing protein 1	0.0699714	0.364634	0.492751	0.307372
NME6	Nucleoside diphosphate kinase 6	-0.272173	0.191056	0.30704	0.512805
VPS26A	Vacuolar protein sorting-associated protein 26A	0.575147	0.00255898	0.0145559	1.83696
NDUFB1	NADH dehydrogenase [ubiquinone] 1 beta subcomplex subunit 1	0.11695	0.596828	0.704556	0.152084
PMPCB	Mitochondrial-processing peptidase subunit beta	1.08	5.10859e-05	0.00170779	2.76756
MED24	Mediator of RNA polymerase II transcription subunit 24	-0.32379	0.0308514	0.0777217	1.10946
PAGE1	P antigen family member 1	1.27698	0.000208463	0.00347947	2.45849
PSIP1	PC4 and SFRS1-interacting protein	0.688679	0.00151714	0.0108497	1.96458
NDUFS3	NADH dehydrogenase [ubiquinone] iron-sulfur protein 3, mitochondrial	-0.26423	0.193827	0.310338	0.508165
SRSF10	Serine/arginine-rich splicing factor 10	0.499725	0.0141721	0.0451481	1.34536
GMNN	Geminin	0.362323	0.0115595	0.0392046	1.40666
CLN5	Ceroid-lipofuscinosis neuronal protein 5	-0.0611731	0.776534	0.849291	0.0709437
HSBP1	Heat shock factor-binding protein 1	-0.20591	0.17688	0.289641	0.53814
ECI2	Enoyl-CoA delta isomerase 2	-0.124881	0.6974	0.786348	0.104385
KHDRBS3	KH domain-containing, RNA-binding, signal transduction-associated protein 3	-0.0811055	0.843781	0.89886	0.0463079
EED	Polycomb protein EED	0.589113	0.0869058	0.171003	0.766996
BANF1	Barrier-to-autointegration factor	-0.0159582	0.921844	0.949745	0.0223929
SF3B1	Splicing factor 3B subunit 1	-0.109066	0.373482	0.501794	0.299474
CSDE1	Cold shock domain-containing protein E1	0.35582	0.0853396	0.168892	0.772391
WBP4	WW domain-binding protein 4	0.587818	0.00654592	0.0263728	1.57884
CRCP	DNA-directed RNA polymerase III subunit RPC9	0.500056	0.106478	0.197726	0.703937
GCAT	2-amino-3-ketobutyrate coenzyme A ligase, mitochondrial	0.319679	0.336491	0.466983	0.330699
NPM3	Nucleoplasmin-3	0.204408	0.224032	0.347005	0.459665
LYPLA1	Acyl-protein thioesterase 1	-0.172971	0.0594143	0.128168	0.892221
SERPINB7	Serpin B7	0.460519	0.352236	0.481733	0.317194
SNRNP200	U5 small nuclear ribonucleoprotein 200 kDa helicase	-0.572639	0.025575	0.0675799	1.17018
TIPRL	TIP41-like protein	-0.130069	0.337616	0.468015	0.32974
TOM1L1	TOM1-like protein 1	0.223673	0.24008	0.363017	0.440073
SURF6	Surfeit locus protein 6	1.23488	0.0291455	0.0742902	1.12907
PPM1B	Protein phosphatase 1B	0.0214528	0.934184	0.957893	0.0186829
NUP155	Nuclear pore complex protein Nup155	-0.200388	0.540412	0.65651	0.182759
WDHD1	WD repeat and HMG-box DNA-binding protein 1	0.0576381	0.79842	0.867228	0.0618667
CRTAP	Cartilage-associated protein	2.19462	1.63573e-06	0.000392849	3.40577
PALM	Paralemmin-1	0.897759	0.00534743	0.023374	1.63127
ATP6AP2	Renin receptor	1.54965	0.0154825	0.0479446	1.31926
CDC123	Cell division cycle protein 123 homolog	-1.15013	0.000509496	0.00581148	2.23571
POP7	Ribonuclease P protein subunit p20	-0.086709	0.733099	0.814074	0.0893363
RPP40	Ribonuclease P protein subunit p40	0.522379	0.0029198	0.0158571	1.79978
EIF3G	Eukaryotic translation initiation factor 3 subunit G	0.469518	0.00453703	0.0210672	1.67639
EIF3J	Eukaryotic translation initiation factor 3 subunit J	0.419095	0.0156991	0.0482696	1.31633
CBR3	Carbonyl reductase [NADPH] 3	0.0948002	0.306475	0.435963	0.36055
SERPINI2	Serpin I2	0.323629	0.200088	0.318039	0.49752
PSMD10	26S proteasome non-ATPase regulatory subunit 10	1.17962	0.00448255	0.0208591	1.6807
ZMPSTE24	CAAX prenyl protease 1 homolog	0.308143	0.349238	0.479073	0.319598
IDH1	Isocitrate dehydrogenase [NADP] cytoplasmic	-0.206203	0.143272	0.249342	0.603205
SCO1	Protein SCO1 homolog, mitochondrial	0.708038	0.0390034	0.0934655	1.02935
RBBP9	Serine hydrolase RBBP9	0.330671	0.0609283	0.130522	0.884317
STAM2	Signal transducing adapter molecule 2	-0.0154846	0.932127	0.956331	0.0193918
CCNK	Cyclin-K	-0.148939	0.378062	0.505525	0.296257
PAK3	Serine/threonine-protein kinase PAK 3	0.647748	0.0433489	0.101132	0.995112
ARL6IP5	PRA1 family protein 3	-0.0502445	0.789431	0.860926	0.065034
BCAS2	Pre-mRNA-splicing factor SPF27	0.0827404	0.673979	0.768155	0.114551
DCTN3	Dynactin subunit 3	-0.160418	0.369257	0.497289	0.303392
DNAJC8	DnaJ homolog subfamily C member 8	0.669419	0.0057831	0.0243934	1.61273
SMNDC1	Survival of motor neuron-related-splicing factor 30	0.856704	0.000597073	0.00620836	2.20702
ATP5PD	ATP synthase subunit d, mitochondrial	1.37484	8.917e-05	0.00225586	2.64669
FLOT1	Flotillin-1	0.805602	0.0145155	0.04577	1.33942
TRIO	Triple functional domain protein	0.361462	0.367648	0.495895	0.304611
ATP5MG	ATP synthase subunit g, mitochondrial	2.4477	0.00605452	0.0250466	1.60125
SNAPC5	snRNA-activating protein complex subunit 5	0.842882	0.181795	0.296023	0.528675
CPD	Carboxypeptidase D	0.112214	0.778909	0.851168	0.0699845
GLRX3	Glutaredoxin-3	0.0825285	0.0411409	0.0971338	1.01263
RSL1D1	Ribosomal L1 domain-containing protein 1	0.801748	0.041647	0.0981145	1.00827
CLPX	ATP-dependent Clp protease ATP-binding subunit clpX-like, mitochondrial	-1.17738	0.000464018	0.00551085	2.25878
SEC14L2	SEC14-like protein 2	-0.0721689	0.795231	0.864851	0.0630588
SNCG	Gamma-synuclein	0.456288	0.0114373	0.0389931	1.40901
CIAO1	Probable cytosolic iron-sulfur protein assembly protein CIAO1	0.298073	0.143808	0.249755	0.602486
ZFAND5	AN1-type zinc finger protein 5	0.327411	0.130897	0.232294	0.633962
GAGE7;GAGE12F;GAGE12G;GAGE12I;GAGE4;GAGE1;GAGE2E	G antigen 7;G antigen 12F;G antigen 12G;G antigen 12I;G antigen 4;G antigen 1;G antigen 2E	0.767116	0.000524988	0.00590041	2.22912
SRP72	Signal recognition particle subunit SRP72	0.643435	0.220011	0.342125	0.465816
DXO	Decapping and exoribonuclease protein	0.494986	0.00311193	0.0164864	1.78288
DDAH1	N(G),N(G)-dimethylarginine dimethylaminohydrolase 1	0.110895	0.569471	0.680583	0.167119
URI1	Unconventional prefoldin RPB5 interactor 1	-0.190975	0.210542	0.330732	0.480524
MTA2	Metastasis-associated protein MTA2	-0.145067	0.701875	0.789421	0.102691
ALDH1A2	Retinal dehydrogenase 2	0.340077	0.000382176	0.0050065	2.30047
GFPT2	Glutamine--fructose-6-phosphate aminotransferase [isomerizing] 2	-1.80726	0.000849103	0.00755282	2.12189
TOMM70	Mitochondrial import receptor subunit TOM70	1.09565	0.000931154	0.00796828	2.09864
DDHD2	Phospholipase DDHD2	-0.517889	0.0158261	0.048511	1.31416
TOX4	TOX high mobility group box family member 4	0.246634	0.417438	0.545687	0.263057
SEC24D	Protein transport protein Sec24D	-0.00404864	0.985775	0.990057	0.00433961
SORBS2	Sorbin and SH3 domain-containing protein 2	0.475358	0.0289216	0.0739811	1.13088
UBXN7	UBX domain-containing protein 7	0.0544272	0.580161	0.688869	0.161863
PLPBP	Pyridoxal phosphate homeostasis protein	0.636323	0.0405061	0.0958969	1.0182
FRYL	Protein furry homolog-like	-0.369157	0.117904	0.214208	0.669164
GLS	Glutaminase kidney isoform, mitochondrial	0.0464195	0.867937	0.915144	0.0385105
USP19	Ubiquitin carboxyl-terminal hydrolase 19	0.0960617	0.528791	0.646483	0.189443
WDR47	WD repeat-containing protein 47	0.0776196	0.807326	0.872555	0.0592073
AP2A2	AP-2 complex subunit alpha-2	-0.608768	0.0576243	0.125307	0.902025
SEC31A	Protein transport protein Sec31A	0.27309	0.0487397	0.110779	0.955542
HEXIM1	Protein HEXIM1	0.560355	0.00463804	0.0213755	1.67008
RPP14	Ribonuclease P protein subunit p14	0.127731	0.355487	0.484874	0.314371
CCNB2	G2/mitotic-specific cyclin-B2	-0.633883	0.148774	0.25542	0.592744
YIF1A	Protein YIF1A	-0.283677	0.576096	0.686078	0.163626
SCAF4	SR-related and CTD-associated factor 4	-0.132292	0.792298	0.862964	0.0640071
NDUFB6	NADH dehydrogenase [ubiquinone] 1 beta subcomplex subunit 6	-0.070518	0.954064	0.971594	0.0125151
DUSP14	Dual specificity protein phosphatase 14	-0.116175	0.395348	0.5241	0.280586
UBE4B	Ubiquitin conjugation factor E4 B	-0.0875903	0.687206	0.778917	0.108509
ELP1	Elongator complex protein 1	-0.282906	0.476149	0.60099	0.221133
GABARAP	Gamma-aminobutyric acid receptor-associated protein	-0.526271	0.513633	0.634229	0.197754
NDUFA3	NADH dehydrogenase [ubiquinone] 1 alpha subcomplex subunit 3	1.36181	0.123205	0.221003	0.655602
NDUFA7	NADH dehydrogenase [ubiquinone] 1 alpha subcomplex subunit 7	0.781695	0.0639594	0.13514	0.869216
RTN3	Reticulon-3	0.474077	0.0200998	0.0570153	1.24401
LETM1	Mitochondrial proton/calcium exchanger protein	0.836404	0.0214498	0.0593487	1.22659
EPN2	Epsin-2	0.101153	0.499363	0.622722	0.205706
ZRANB2	Zinc finger Ran-binding domain-containing protein 2	0.909717	0.000140124	0.00285529	2.54435
SNX4	Sorting nexin-4	0.293252	0.661353	0.758766	0.119892
ZWINT	ZW10 interactor	0.406936	0.00254517	0.0145347	1.83759
LUC7L3	Luc7-like protein 3	-0.695211	0.0114684	0.0390377	1.40852
GOSR1	Golgi SNAP receptor complex member 1	0.113496	0.69939	0.787805	0.103581
ATE1	Arginyl-tRNA--protein transferase 1	0.425526	0.0255001	0.0675471	1.17039
TNKS	Poly [ADP-ribose] polymerase tankyrase-1	0.716923	0.00726966	0.0284709	1.5456
VAPB	Vesicle-associated membrane protein-associated protein B/C	0.472081	0.00566712	0.0241332	1.61739
SNAPIN	SNARE-associated protein Snapin	-0.0512068	0.723115	0.807341	0.0929429
MPZL1	Myelin protein zero-like protein 1	0.453532	0.119402	0.215522	0.666509
FKBP9	Peptidyl-prolyl cis-trans isomerase FKBP9	1.99636	1.07896e-06	0.000333168	3.47734
PGLS	6-phosphogluconolactonase	0.107545	0.687048	0.778917	0.108509
PAPSS2	Bifunctional 3'-phosphoadenosine 5'-phosphosulfate synthase 2	-0.79478	0.000538836	0.00597279	2.22382
SMC2	Structural maintenance of chromosomes protein 2	-0.610507	0.00212216	0.0131246	1.88191
ATG7	Ubiquitin-like modifier-activating enzyme ATG7	-0.349599	0.22686	0.350131	0.45577
TACC2	Transforming acidic coiled-coil-containing protein 2	0.119282	0.271145	0.398016	0.400099
TRIM16	Tripartite motif-containing protein 16	0.0526681	0.688089	0.779306	0.108292
ZBTB7A	Zinc finger and BTB domain-containing protein 7A	0.710586	0.0587536	0.127211	0.895474
LYPLA2	Acyl-protein thioesterase 2	-0.0783702	0.415008	0.543363	0.26491
IPO7	Importin-7	-0.0191466	0.889143	0.927549	0.0326629
ARIH2	E3 ubiquitin-protein ligase ARIH2	-0.894604	0.00995628	0.0353956	1.45105
TNFAIP8	Tumor necrosis factor alpha-induced protein 8	-0.0318123	0.886246	0.925421	0.0336606
PGM3	Phosphoacetylglucosamine mutase	-0.39559	0.0165929	0.049897	1.30193
CD2BP2	CD2 antigen cytoplasmic tail-binding protein 2	0.345004	0.0613071	0.130944	0.882914
SVIL	Supervillin	0.262951	0.0931168	0.179707	0.745435
BAG4	BAG family molecular chaperone regulator 4	0.538474	0.0131072	0.0426189	1.3704
AHSA1	Activator of 90 kDa heat shock protein ATPase homolog 1	-0.254958	0.0991926	0.188701	0.724227
PSMG1	Proteasome assembly chaperone 1	-0.108629	0.347299	0.476929	0.321546
SEC24A	Protein transport protein Sec24A	0.14265	0.462832	0.588132	0.230526
SEC24B	Protein transport protein Sec24B	0.0349769	0.904165	0.938014	0.0277906
ADGRL2	Adhesion G protein-coupled receptor L2	0.166673	0.733323	0.814112	0.0893157
NADK	NAD kinase	0.231716	0.0173722	0.0513329	1.2896
ETHE1	Persulfide dioxygenase ETHE1, mitochondrial	0.0974816	0.319151	0.449022	0.347732
ACSL3	Fatty acid CoA ligase Acsl3	0.174565	0.652777	0.75172	0.123944
POLR1A	DNA-directed RNA polymerase I subunit RPA1	0.1658	0.465096	0.590661	0.228662
YEATS4	YEATS domain-containing protein 4	-0.73211	0.183565	0.297879	0.52596
CNOT4	CCR4-NOT transcription complex subunit 4	-0.465231	0.119514	0.215545	0.666463
STAMBP	STAM-binding protein	0.134883	0.483093	0.60798	0.216111
ATP6V1G2	V-type proton ATPase subunit G 2	0.420571	0.0159017	0.0485853	1.3135
EYA4	Eyes absent homolog 4	0.824778	0.166663	0.277462	0.556796
CEP43	Centrosomal protein 43	0.373651	0.263381	0.390074	0.408853
RAB3D	Ras-related protein Rab-3D	-0.351989	0.138771	0.243469	0.613557
SNAP29	Synaptosomal-associated protein 29	0.212553	0.176226	0.288789	0.539419
OXSR1	Serine/threonine-protein kinase OSR1	-0.315645	0.168828	0.279312	0.55391
GGPS1	Geranylgeranyl pyrophosphate synthase	0.0912219	0.460174	0.585442	0.232516
HSPA4L	Heat shock 70 kDa protein 4L	-0.43076	0.00322226	0.0168846	1.77251
LSM8	U6 snRNA-associated Sm-like protein LSm8	0.928114	3.68234e-05	0.00144716	2.83948
AP2A1	AP-2 complex subunit alpha-1	0.154389	0.103047	0.193347	0.713662
WIZ	Protein Wiz	-0.297495	0.204115	0.323081	0.490689
CAVIN2	Caveolae-associated protein 2	0.340723	0.233056	0.355894	0.44868
BAG2	BAG family molecular chaperone regulator 2	0.517793	0.000409172	0.005157	2.2876
BAG3	BAG family molecular chaperone regulator 3	0.650126	0.00225915	0.0136021	1.86639
MAP4K4	Mitogen-activated protein kinase kinase kinase kinase 4	-0.33188	0.159717	0.269951	0.568715
MLYCD	Malonyl-CoA decarboxylase, mitochondrial	0.533045	0.0425909	0.0996322	1.0016
CRYZL1	Quinone oxidoreductase-like protein 1	0.684562	0.00415724	0.0198802	1.70158
AIFM1	Apoptosis-inducing factor 1, mitochondrial	0.385178	0.000450232	0.00537666	2.26949
CLIC3	Chloride intracellular channel protein 3	0.663466	0.00319347	0.0167949	1.77482
EML2	Echinoderm microtubule-associated protein-like 2	0.653217	0.00558382	0.0239949	1.61988
NUDT14	Uridine diphosphate glucose pyrophosphatase NUDT14	0.484761	0.000449426	0.00537666	2.26949
BPNT1	3'(2'),5'-bisphosphate nucleotidase 1	-0.485212	0.000442261	0.00536019	2.27082
FADS2	Acyl-CoA 6-desaturase	1.23415	0.147858	0.254251	0.594737
DDAH2	N(G),N(G)-dimethylarginine dimethylaminohydrolase 2	0.605124	0.0894238	0.174355	0.758564
TXNDC12	Thioredoxin domain-containing protein 12	1.14856	5.09884e-05	0.00170779	2.76756
SYF2	Pre-mRNA-splicing factor SYF2	0.423077	0.21324	0.334361	0.475784
MBD3	Methyl-CpG-binding domain protein 3	0.157268	0.544911	0.660321	0.180245
NUDT3	Diphosphoinositol polyphosphate phosphohydrolase 1	0.100062	0.65777	0.755858	0.12156
PTTG1	Securin	-0.762949	0.0222581	0.0611319	1.21373
BCL10	B-cell lymphoma/leukemia 10	0.618398	0.037864	0.0911393	1.04029
NDUFB10	NADH dehydrogenase [ubiquinone] 1 beta subcomplex subunit 10	0.323986	0.268614	0.395376	0.40299
MOCS2	Molybdopterin synthase catalytic subunit	0.184895	0.18424	0.298863	0.524528
PAK4	Serine/threonine-protein kinase PAK 4	2.41663	8.29009e-05	0.00223988	2.64978
CHEK2	Serine/threonine-protein kinase Chk2	0.689756	0.00603187	0.0250247	1.60163
ACTL6A	Actin-like protein 6A	0.180585	0.102627	0.192727	0.715058
CYB5A	Cytochrome b5	0.931787	0.000281072	0.00424852	2.37176
LDHA	L-lactate dehydrogenase A chain	-0.0133228	0.903056	0.937537	0.0280118
GLUD1	Glutamate dehydrogenase 1, mitochondrial	0.657991	0.00121211	0.0093072	2.03118
DHFR	Dihydrofolate reductase	0.433478	0.0151626	0.0472248	1.32583
CYB5R3	NADH-cytochrome b5 reductase 3	0.339561	0.0159599	0.0487249	1.31225
GSR	Glutathione reductase, mitochondrial	0.678525	0.00328433	0.0170856	1.76737
MT-CO2	Cytochrome c oxidase subunit 2	0.980297	0.0611172	0.130749	0.88356
SOD1	Superoxide dismutase [Cu-Zn]	1.26435	0.000282729	0.00425866	2.37073
PNP	Purine nucleoside phosphorylase	0.70255	0.000607947	0.00624732	2.20431
HPRT1	Hypoxanthine-guanine phosphoribosyltransferase	0.472756	0.000369932	0.00496651	2.30395
GOT2	Aspartate aminotransferase, mitochondrial	0.74393	0.000135586	0.00283144	2.54799
EGFR	Epidermal growth factor receptor	0.128209	0.66398	0.760568	0.118862
PGK1	Phosphoglycerate kinase 1	0.0502226	0.750772	0.82877	0.0815659
AK1	Adenylate kinase isoenzyme 1	0.186201	0.175279	0.287783	0.540935
ADA	Adenosine deaminase	0.575327	0.0183252	0.0533107	1.27319
CA2	Carbonic anhydrase 2	1.18758	0.0176739	0.0519404	1.28449
ASS1	Argininosuccinate synthase	-0.859826	0.00305654	0.0162527	1.78907
A2M	Alpha-2-macroglobulin	1.01704	0.000156675	0.00301024	2.5214
C3	Complement C3	1.55834	2.72922e-05	0.00129653	2.88722
TIMP1	Metalloproteinase inhibitor 1	2.05467	0.00678752	0.0271174	1.56675
CST3	Cystatin-C	1.62127	4.29533e-05	0.00160075	2.79568
CSTA	Cystatin-A	0.111059	0.819302	0.880617	0.0552127
NRAS	GTPase NRas	-0.159032	0.418571	0.546415	0.262477
HRAS	GTPase HRas	0.529428	0.0513011	0.115148	0.938745
KRAS	GTPase KRas	-0.233317	0.210698	0.330736	0.480519
TGFB1	Transforming growth factor beta-1 proprotein	1.30613	0.000858345	0.00757271	2.12075
CGA	Glycoprotein hormones alpha chain	1.22721	0.0242766	0.0652025	1.18574
HLA-B	HLA class I histocompatibility antigen, B alpha chain	0.482934	0.00606104	0.0250496	1.6012
MB	Myoglobin	-0.421815	0.432547	0.559683	0.252058
COL1A1	Collagen alpha-1(I) chain	1.76598	5.47486e-06	0.000627045	3.2027
COL2A1	Collagen alpha-1(II) chain	2.19451	5.59943e-05	0.00182003	2.73992
COL3A1	Collagen alpha-1(III) chain	1.6221	3.74113e-06	0.000533927	3.27252
COL4A1	Collagen alpha-1(IV) chain	2.03356	5.58083e-06	0.000627045	3.2027
CRYAB	Alpha-crystallin B chain	0.18254	0.591047	0.699222	0.155385
LMNA	Prelamin-A/C	0.588018	0.000673814	0.00668096	2.17516
MBP	Myelin basic protein	0.755421	0.268801	0.395419	0.402942
FN1	Fibronectin	0.783943	0.0196103	0.0558101	1.25329
TFRC	Transferrin receptor protein 1	0.507816	0.00555779	0.023974	1.62026
FTL	Ferritin light chain	-0.284579	0.521636	0.640452	0.193514
FTH1	Ferritin heavy chain	0.650513	0.00093952	0.00799516	2.09717
CAT	Catalase	1.35526	3.83992e-05	0.00148214	2.82911
GBA	Lysosomal acid glucosylceramidase	0.345541	0.00381536	0.0187651	1.72665
FUCA1	Tissue alpha-L-fucosidase	0.182653	0.527087	0.645267	0.190261
ALDOA	Fructose-bisphosphate aldolase A	0.647495	0.00111904	0.00899186	2.04615
CSTB	Cystatin-B	1.41855	0.000143405	0.00287009	2.5421
ANXA1	Annexin A1	0.410602	0.00237111	0.013946	1.85555
APOB	Apolipoprotein B-100	0.652977	0.03607	0.0878617	1.0562
NR3C1	Glucocorticoid receptor	0.294321	0.282405	0.409814	0.387413
SOD2	Superoxide dismutase [Mn], mitochondrial	1.34052	0.000349775	0.00483092	2.31597
OAT	Ornithine aminotransferase, mitochondrial	0.835174	0.000671025	0.0066686	2.17597
TK1	Thymidine kinase, cytosolic	-0.9292	5.10005e-05	0.00170779	2.76756
THY1	Thy-1 membrane glycoprotein	1.22253	0.0532113	0.117905	0.928468
KRT1	Keratin, type II cytoskeletal 1	-0.00912515	0.954921	0.97201	0.0123294
GAPDH	Glyceraldehyde-3-phosphate dehydrogenase	-0.18778	0.277713	0.405456	0.392057
ASL	Argininosuccinate lyase	-0.00688338	0.971795	0.982477	0.00767778
HLA-A	HLA class I histocompatibility antigen, A alpha chain	0.178613	0.400027	0.528842	0.276674
CAPNS1	Calpain small subunit 1	-0.137239	0.469425	0.594587	0.225785
HSPB1	Heat shock protein beta-1	0.133463	0.276269	0.403757	0.39388
RLN1	Prorelaxin H1	0.828998	0.0789968	0.159345	0.797661
TYMS	Thymidylate synthase	-0.189057	0.530216	0.647859	0.18852
RPN1	Dolichyl-diphosphooligosaccharide--protein glycosyltransferase subunit 1	0.737409	0.0521936	0.116727	0.932829
RPN2	Dolichyl-diphosphooligosaccharide--protein glycosyltransferase subunit 2	1.04749	0.0211634	0.0588734	1.23008
GNAI2	Guanine nucleotide-binding protein G(i) subunit alpha-2	0.288848	0.186413	0.301821	0.52025
H2AC8;H2AW;H2AC6	Histone H2A type 1-B/E;Histone H2A type 3;Histone H2A type 1-C	0.324452	0.223279	0.346086	0.460816
SLC4A2	Anion exchange protein 2	0.784744	0.0496563	0.112303	0.949607
ATP1A1	Sodium/potassium-transporting ATPase subunit alpha-1	0.82326	0.0553116	0.121377	0.915865
ATP1B1	Sodium/potassium-transporting ATPase subunit beta-1	0.312405	0.504341	0.626153	0.20332
APP	Amyloid-beta precursor protein	1.39631	0.000532925	0.00593772	2.22638
APOD	Apolipoprotein D	-0.246091	0.344883	0.474818	0.323473
ALDH2	Aldehyde dehydrogenase, mitochondrial	0.448628	0.00708817	0.0280349	1.5523
S100A8	Protein S100-A8	0.687049	0.0535843	0.118549	0.926102
HMGN1	Non-histone chromosomal protein HMG-14	0.55678	0.10589	0.197094	0.705327
SLC25A5	ADP/ATP translocase 2	1.28546	0.000378842	0.00499575	2.3014
ISG15	Ubiquitin-like protein ISG15	0.470448	0.0969998	0.185298	0.732129
PCCA	Propionyl-CoA carboxylase alpha chain, mitochondrial	0.494785	0.194261	0.310918	0.507354
PCCB	Propionyl-CoA carboxylase beta chain, mitochondrial	0.309036	0.162221	0.272285	0.564977
ALPL	Alkaline phosphatase, tissue-nonspecific isozyme	0.187188	0.519627	0.639256	0.194325
EIF2S1	Eukaryotic translation initiation factor 2 subunit 1	0.163633	0.10871	0.201006	0.696791
HMGN2	Non-histone chromosomal protein HMG-17	0.896543	0.101326	0.191033	0.718891
ICAM1	Intercellular adhesion molecule 1	0.125853	0.640133	0.741571	0.129847
RPLP1	60S acidic ribosomal protein P1	-0.714879	0.0114154	0.0389799	1.40916
RPLP2	60S acidic ribosomal protein P2	-0.231962	0.230897	0.354063	0.450919
RPLP0	60S acidic ribosomal protein P0	-0.571785	0.0139367	0.0446614	1.35007
FABP3	Fatty acid-binding protein, heart	0.821049	0.0604768	0.130191	0.885418
SSB	Lupus La protein	0.535475	0.000705727	0.00680995	2.16686
ITGB1	Integrin beta-1	0.924019	0.00115098	0.00903454	2.04409
KRT18	Keratin, type I cytoskeletal 18	-0.0215851	0.895869	0.932091	0.0305415
UROD	Uroporphyrinogen decarboxylase	0.371394	0.0547986	0.120738	0.918157
GLA	Alpha-galactosidase A	-0.148803	0.35975	0.488288	0.311324
GSN	Gelsolin	-0.138095	0.253929	0.378921	0.421452
PTMA	Prothymosin alpha	0.482549	0.0834323	0.165981	0.77994
CDK1	Cyclin-dependent kinase 1	-0.0653509	0.648804	0.748394	0.125869
ATP5F1B	ATP synthase subunit beta, mitochondrial	0.265509	0.0084583	0.0315642	1.50081
S100A9	Protein S100-A9	-0.198411	0.575769	0.686055	0.163641
S100A6	Protein S100-A6	0.674802	0.000165063	0.00302053	2.51992
EIF4E	Eukaryotic translation initiation factor 4E	0.340096	0.00507061	0.0225749	1.64637
ENO1	Alpha-enolase	-0.00570129	0.969023	0.981074	0.00829822
PYGL	Glycogen phosphorylase, liver form	-0.464195	0.00874449	0.0320904	1.49363
GPI	Glucose-6-phosphate isomerase	0.375544	0.0173635	0.0513329	1.2896
NPM1	Nucleophosmin	-0.184144	0.256448	0.381626	0.418362
TPM3	Tropomyosin alpha-3 chain	0.362634	0.12675	0.226421	0.645084
ITGAV	Integrin alpha-V	0.414292	0.034436	0.0846797	1.07222
LPL	Lipoprotein lipase	0.926316	0.0134422	0.0433338	1.36317
HEXA	Beta-hexosaminidase subunit alpha	0.387534	0.0360676	0.0878617	1.0562
H2BC11;H2BC17;H2BC3;H2BC21	Histone H2B type 1-J;Histone H2B type 1-O;Histone H2B type 1-B;Histone H2B type 2-E	0.545111	0.0259092	0.0681298	1.16666
EPHX1	Epoxide hydrolase 1	0.40472	0.0271423	0.0705994	1.1512
DBI	Acyl-CoA-binding protein	0.617547	0.00172727	0.0118336	1.92688
LDHB	L-lactate dehydrogenase B chain	0.148528	0.200108	0.318039	0.49752
GPX1	Glutathione peroxidase 1	0.272033	0.0494672	0.112079	0.950476
PGK2	Phosphoglycerate kinase 2	0.0491529	0.868606	0.915626	0.0382819
P4HB	Protein disulfide-isomerase	0.600591	0.00229348	0.0136944	1.86346
H1-0	Histone H1.0	1.48712	0.0590396	0.127423	0.894752
ACYP1	Acylphosphatase-1	0.756338	0.000607418	0.00624732	2.20431
CTSD	Cathepsin D	0.00159311	0.984867	0.989675	0.00450758
ANXA2	Annexin A2	0.402597	0.000394608	0.00506199	2.29568
CAPN1	Calpain-1 catalytic subunit	0.104947	0.385138	0.512924	0.289947
TUBB	Tubulin beta chain	-0.381818	0.143697	0.249755	0.602486
PSAP	Prosaposin	1.69293	1.60405e-05	0.00100497	2.99785
HEXB	Beta-hexosaminidase subunit beta	0.652186	0.00659206	0.0264847	1.57701
CTSL	Procathepsin L	1.15373	6.22299e-05	0.00186819	2.72858
PFN1	Profilin-1	-0.11198	0.577869	0.687432	0.16277
BPGM	Bisphosphoglycerate mutase	0.292867	0.108499	0.200873	0.697078
APRT	Adenine phosphoribosyltransferase	-0.0117674	0.948613	0.968096	0.0140815
EPRS1	Bifunctional glutamate/proline--tRNA ligase	-0.205541	0.102106	0.191915	0.716891
CTSB	Cathepsin B	-0.0165443	0.88717	0.926162	0.0333131
HSP90AA1	Heat shock protein HSP 90-alpha	-0.58256	0.000969217	0.00819947	2.08621
GALT	Galactose-1-phosphate uridylyltransferase	0.953374	0.000279979	0.00424852	2.37176
HNRNPC	Heterogeneous nuclear ribonucleoproteins C1/C2	-0.028998	0.84999	0.903214	0.0442095
UQCRH	Cytochrome b-c1 complex subunit 6, mitochondrial	0.266683	0.317209	0.447442	0.349263
LAMB1	Laminin subunit beta-1	1.66678	5.28896e-06	0.000627045	3.2027
TPM2	Tropomyosin beta chain	0.348084	0.0624643	0.132825	0.87672
FH	Fumarate hydratase, mitochondrial	-0.576251	0.000737832	0.00694912	2.15807
THBS1	Thrombospondin-1	0.844415	8.51954e-05	0.00224573	2.64864
SP1	Transcription factor Sp1	0.0549455	0.909232	0.94214	0.0258845
COL1A2	Collagen alpha-2(I) chain	0.793912	0.0902472	0.175501	0.755721
ANXA6	Annexin A6	0.17954	0.104341	0.195098	0.709748
RHOC	Rho-related GTP-binding protein RhoC	-0.44807	0.312274	0.442031	0.354548
SLC3A2	4F2 cell-surface antigen heavy chain	0.77042	0.0273119	0.0708275	1.1498
GUSB	Beta-glucuronidase	1.94594	9.71735e-05	0.00235772	2.62751
PFKM	ATP-dependent 6-phosphofructokinase, muscle type	-0.0934365	0.24427	0.367041	0.435285
HSP90AB1	Heat shock protein HSP 90-beta	-0.581829	0.00139656	0.010236	1.98987
SRPRA	Signal recognition particle receptor subunit alpha	-0.328623	0.396505	0.525311	0.279583
ASNS	Asparagine synthetase [glutamine-hydrolyzing]	-1.32531	5.75296e-05	0.00184432	2.73416
HMBS	Porphobilinogen deaminase	0.409364	0.0110543	0.0381081	1.41898
PDHA1	Pyruvate dehydrogenase E1 component subunit alpha, somatic form, mitochondrial	0.207126	0.0666675	0.139566	0.85522
COL4A2	Collagen alpha-2(IV) chain	1.37235	6.6663e-06	0.000670195	3.1738
CYC1	Cytochrome c1, heme protein, mitochondrial	1.10737	0.00620605	0.0255026	1.59342
SNRPB2	U2 small nuclear ribonucleoprotein B''	0.559804	0.00533001	0.0233215	1.63224
MET	Hepatocyte growth factor receptor	0.262966	0.0154357	0.0478698	1.31994
CFH	Complement factor H	1.81386	0.00559657	0.0240251	1.61933
SNRNP70	U1 small nuclear ribonucleoprotein 70 kDa	0.130912	0.0931044	0.179707	0.745435
ITGA5	Integrin alpha-5	0.977184	0.0120252	0.0402983	1.39471
NFIC	Nuclear factor 1 C-type	-0.0548002	0.842064	0.897496	0.0469674
VIM	Vimentin	0.873947	9.65721e-05	0.00235772	2.62751
RPS17	40S ribosomal protein S17	0.0293725	0.910428	0.942928	0.0255217
KRT19	Keratin, type I cytoskeletal 19	0.523005	0.0143759	0.0454127	1.34282
GNAI3	Guanine nucleotide-binding protein G(i) subunit alpha-3	0.490947	0.186991	0.302418	0.519392
ANXA5	Annexin A5	0.238268	0.0671184	0.140133	0.853458
RPSA	40S ribosomal protein SA	-0.376692	0.0129646	0.042267	1.374
CD63	CD63 antigen	1.6272	0.0168848	0.0503747	1.29779
SNRPA	U1 small nuclear ribonucleoprotein A	0.398709	0.00108087	0.00879966	2.05553
FGF2	Fibroblast growth factor 2	1.16435	4.39056e-05	0.00162226	2.78988
ENO2	Gamma-enolase	0.107698	0.457322	0.583419	0.234019
ACAA1	3-ketoacyl-CoA thiolase, peroxisomal	0.255801	0.0802877	0.161372	0.792172
SRP19	Signal recognition particle 19 kDa protein	-0.81318	0.0424466	0.0994365	1.00245
GSTP1	Glutathione S-transferase P	-0.271157	0.190016	0.305595	0.514853
SNRPC	U1 small nuclear ribonucleoprotein C	0.0768128	0.645993	0.745894	0.127323
LGALS1	Galectin-1	0.571278	0.000336821	0.00477773	2.32078
QDPR	Dihydropteridine reductase	-0.276152	0.114319	0.208965	0.679927
HMGB1	High mobility group protein B1	0.781885	0.00297351	0.0160081	1.79566
GSTM1	Glutathione S-transferase Mu 1	-0.513961	0.0259558	0.0682109	1.16615
TPM1	Tropomyosin alpha-1 chain	0.453202	0.0674584	0.140745	0.851569
CLTA	Clathrin light chain A	0.399333	0.0252886	0.0670602	1.17354
CLTB	Clathrin light chain B	0.553461	0.00744532	0.0288665	1.53961
ANXA4	Annexin A4	0.785457	0.000371278	0.00496915	2.30372
CNP	2',3'-cyclic-nucleotide 3'-phosphodiesterase	-0.10826	0.404028	0.533194	0.273115
HMOX1	Heme oxygenase 1	-0.026247	0.842609	0.897855	0.0467939
DLD	Dihydrolipoyl dehydrogenase, mitochondrial	0.148784	0.0974718	0.185757	0.731054
HNRNPA1	Heterogeneous nuclear ribonucleoprotein A1	0.724795	0.000171463	0.00305035	2.51565
SNRPA1	U2 small nuclear ribonucleoprotein A'	0.452949	0.00216341	0.0132658	1.87727
COX6C	Cytochrome c oxidase subunit 6C	2.57626	0.000924485	0.00796828	2.09864
TACSTD2	Tumor-associated calcium signal transducer 2	1.57009	0.0317721	0.0795775	1.09921
PARP1	Poly [ADP-ribose] polymerase 1	0.629693	0.0304009	0.076721	1.11509
POLA1	DNA polymerase alpha catalytic subunit	-0.057693	0.790361	0.861723	0.0646322
LTA4H	Leukotriene A-4 hydrolase	0.62825	0.0137669	0.0442158	1.35442
ALDOC	Fructose-bisphosphate aldolase C	0.751336	0.00034567	0.00481264	2.31762
H2AZ1;H2AZ2	Histone H2A.Z;Histone H2A.V	0.609948	0.136774	0.24086	0.618234
POLR2M	DNA-directed RNA polymerase II subunit GRINL1A	0.492439	0.241555	0.364839	0.437899
DERPC	Decreased expression in renal and prostate cancer protein	0.335908	0.113727	0.208147	0.681629
GSTT2B	Glutathione S-transferase theta-2B	0.14582	0.255138	0.380462	0.419689
UBB;UBC;RPS27A;UBA52	Polyubiquitin-B;Polyubiquitin-C;Ubiquitin-40S ribosomal protein S27a;Ubiquitin-60S ribosomal protein L40	0.48331	0.145156	0.251306	0.599797
SETSIP	Protein SETSIP	0.208731	0.253177	0.378191	0.422289
HSPA1A;HSPA1B	Heat shock 70 kDa protein 1A;Heat shock 70 kDa protein 1B	-0.505078	0.00862443	0.0318118	1.49741
CALM1;CALM2;CALM3	Calmodulin-1;Calmodulin-2;Calmodulin-3	0.164999	0.175525	0.287968	0.540656
POLR1D	DNA-directed RNA polymerases I and III subunit RPAC2	0.767965	0.063146	0.133748	0.873712
TUBA3C;TUBA3D	Tubulin alpha-3C chain;Tubulin alpha-3D chain	-0.943586	0.0164585	0.0497405	1.30329
NOTCH2NLB;NOTCH2NLC;NOTCH2NLA	Notch homolog 2 N-terminal-like protein B;Notch homolog 2 N-terminal-like protein C;Notch homolog 2 N-terminal-like protein A	1.21134	0.00188247	0.0124325	1.90544
ZNF875	Zinc finger protein 875	0.96818	0.00711047	0.0280461	1.55213
FDX1	Adrenodoxin, mitochondrial	0.803599	0.00687127	0.027327	1.56341
RO60	RNA-binding protein RO60	0.271414	0.0549079	0.120859	0.917722
GAA	Lysosomal alpha-glucosidase	0.751998	0.000423357	0.00527427	2.27784
RRAS	Ras-related protein R-Ras	-0.683549	0.0293474	0.0747465	1.12641
HLA-C	HLA class I histocompatibility antigen, C alpha chain	0.144456	0.248582	0.372357	0.429041
H1-4	Histone H1.4	1.05706	0.0443281	0.102882	0.987661
DLAT	Dihydrolipoyllysine-residue acetyltransferase component of pyruvate dehydrogenase complex, mitochondrial	0.179718	0.178308	0.291647	0.535142
PTPRF	Receptor-type tyrosine-protein phosphatase F	0.314343	0.000702255	0.00680119	2.16741
TXN	Thioredoxin	0.387966	0.0252788	0.0670602	1.17354
TGFB3	Transforming growth factor beta-3 proprotein	-0.589371	0.0400018	0.0951511	1.02159
COX5B	Cytochrome c oxidase subunit 5B, mitochondrial	0.822502	0.00406453	0.019597	1.70781
CTSA	Lysosomal protective protein	0.295504	0.0833423	0.165955	0.780009
MGST1	Microsomal glutathione S-transferase 1	1.78444	0.000362905	0.00490262	2.30957
MAPT	Microtubule-associated protein tau	0.514409	0.242725	0.365865	0.436679
PRKAR1A	cAMP-dependent protein kinase type I-alpha regulatory subunit	-1.19259	1.80443e-05	0.00109867	2.95913
TFPI	Tissue factor pathway inhibitor	1.54278	0.00205374	0.0129233	1.88863
UROS	Uroporphyrinogen-III synthase	0.723699	0.0021889	0.0133812	1.87351
ESD	S-formylglutathione hydrolase	0.54901	0.000574719	0.00614387	2.21156
HSPD1	60 kDa heat shock protein, mitochondrial	0.301978	0.102087	0.191915	0.716891
CLU	Clusterin	1.54164	5.3132e-06	0.000627045	3.2027
HAPLN1	Hyaluronan and proteoglycan link protein 1	0.840415	0.18851	0.30417	0.516884
HSPA5	Endoplasmic reticulum chaperone BiP	0.495961	0.00710239	0.0280461	1.55213
LAMC1	Laminin subunit gamma-1	1.66862	1.37924e-06	0.000353568	3.45153
ACP2	Lysosomal acid phosphatase	0.299075	0.0261189	0.0685147	1.16422
MAP2	Microtubule-associated protein 2	0.128786	0.20096	0.319159	0.495993
HSPA8	Heat shock cognate 71 kDa protein	-0.337164	0.0291019	0.0742227	1.12946
SLC2A1	Solute carrier family 2, facilitated glucose transporter member 1	0.756513	0.0446835	0.103298	0.985909
EPB41	Protein 4.1	0.614447	0.00783855	0.0298563	1.52496
UMPS	Uridine 5'-monophosphate synthase	-0.496292	0.00850276	0.0315642	1.50081
PDHB	Pyruvate dehydrogenase E1 component subunit beta, mitochondrial	0.0369122	0.747834	0.826334	0.0828442
DBT	Lipoamide acyltransferase component of branched-chain alpha-keto acid dehydrogenase complex, mitochondrial	0.134464	0.459524	0.584959	0.232875
PYGB	Glycogen phosphorylase, brain form	-0.584899	0.0071492	0.0281219	1.55096
PYGM	Glycogen phosphorylase, muscle form	-0.380347	0.0506384	0.113897	0.943488
RALA	Ras-related protein Ral-A	0.223366	0.509688	0.630748	0.200144
RALB	Ras-related protein Ral-B	0.0314559	0.920202	0.948506	0.0229598
LAMP1	Lysosome-associated membrane glycoprotein 1	1.55263	0.000493368	0.005737	2.24132
ACADM	Medium-chain specific acyl-CoA dehydrogenase, mitochondrial	0.0831023	0.835887	0.894512	0.0484137
TOP1	DNA topoisomerase 1	-0.130862	0.67155	0.766002	0.11577
TOP2A	DNA topoisomerase 2-alpha	0.0905483	0.501676	0.624401	0.204537
G6PD	Glucose-6-phosphate 1-dehydrogenase	0.0408578	0.522296	0.641015	0.193132
UBL4A	Ubiquitin-like protein 4A	0.89388	0.00376534	0.0186242	1.72992
PC	Pyruvate carboxylase, mitochondrial	-1.16887	0.0024045	0.0140849	1.85125
MTHFD1	C-1-tetrahydrofolate synthase, cytoplasmic	-1.125	8.36883e-05	0.00224573	2.64864
IGF2R	Cation-independent mannose-6-phosphate receptor	1.30911	6.21557e-05	0.00186819	2.72858
ADH5	Alcohol dehydrogenase class-3	-0.198653	0.203176	0.322086	0.492028
CDK4	Cyclin-dependent kinase 4	-0.72712	0.0126958	0.0416103	1.3808
PRPS2	Ribose-phosphate pyrophosphokinase 2	-0.338505	0.000248187	0.00392631	2.40602
PABPC1	Polyadenylate-binding protein 1	0.389849	0.00765694	0.0294231	1.53131
PCNA	Proliferating cell nuclear antigen	0.45872	0.00246794	0.0143207	1.84404
NEFH	Neurofilament heavy polypeptide	0.556135	0.00562966	0.0240722	1.61848
HARS1	Histidine--tRNA ligase, cytoplasmic	-0.953788	1.03964e-05	0.000805025	3.09419
SLC25A6	ADP/ATP translocase 3	2.11956	0.00998216	0.0354584	1.45028
IMPDH2	Inosine-5'-monophosphate dehydrogenase 2	-0.935019	0.000119701	0.00262673	2.58058
TPR	Nucleoprotein TPR	1.03904	1.30501e-05	0.000897306	3.04706
PIP	Prolactin-inducible protein	0.604316	0.45924	0.584771	0.233015
CKB	Creatine kinase B-type	-0.541627	0.00204628	0.0129233	1.88863
ANXA3	Annexin A3	0.293515	0.0859805	0.169797	0.770069
CKMT1B	Creatine kinase U-type, mitochondrial	-0.346015	0.221411	0.343437	0.464153
BCKDHA	2-oxoisovalerate dehydrogenase subunit alpha, mitochondrial	-0.41319	0.00491197	0.0220503	1.65659
ACTN1	Alpha-actinin-1	0.26895	0.0060934	0.0251593	1.5993
PEPD	Xaa-Pro dipeptidase	0.0329732	0.828107	0.889081	0.0510588
XRCC6	X-ray repair cross-complementing protein 6	0.302049	0.174834	0.287572	0.541254
XRCC5	X-ray repair cross-complementing protein 5	0.6749	0.0235567	0.0635677	1.19676
COX4I1	Cytochrome c oxidase subunit 4 isoform 1, mitochondrial	0.728132	0.015882	0.0485853	1.3135
IFI30	Gamma-interferon-inducible lysosomal thiol reductase	0.968338	0.0040517	0.019597	1.70781
RNH1	Ribonuclease inhibitor	-0.201344	0.0578522	0.125609	0.900978
CCL2	C-C motif chemokine 2	0.751488	0.187569	0.303126	0.518376
EEF2	Elongation factor 2	-0.0367428	0.617502	0.722086	0.141411
PDIA4	Protein disulfide-isomerase A4	1.13228	9.81138e-05	0.00235772	2.62751
P4HA1	Prolyl 4-hydroxylase subunit alpha-1	1.32459	7.54849e-06	0.000709394	3.14911
TPT1	Translationally-controlled tumor protein	0.679661	0.000779938	0.00714337	2.1461
ALAD	Delta-aminolevulinic acid dehydratase	1.18016	0.000182982	0.00321558	2.49274
PLS3	Plastin-3	-0.0245548	0.660694	0.758413	0.120094
APEH	Acylamino-acid-releasing enzyme	0.53096	0.0407005	0.0961991	1.01683
ETFA	Electron transfer flavoprotein subunit alpha, mitochondrial	-0.656535	0.00191261	0.0124863	1.90357
GYS1	Glycogen [starch] synthase, muscle	-0.633733	0.153528	0.261918	0.581834
PRKAR2A	cAMP-dependent protein kinase type II-alpha regulatory subunit	-1.78323	2.45242e-06	0.000473566	3.32462
ENO3	Beta-enolase	-0.315138	0.034959	0.0856249	1.0674
GTF2F2	General transcription factor IIF subunit 2	-0.0499351	0.48638	0.611582	0.213545
CD59	CD59 glycoprotein	1.09149	0.0425304	0.0995447	1.00198
MTHFD2	Bifunctional methylenetetrahydrofolate dehydrogenase/cyclohydrolase, mitochondrial	0.0124258	0.867201	0.915144	0.0385105
MIF	Macrophage migration inhibitory factor	1.41087	0.0184588	0.0534539	1.27202
CD99	CD99 antigen	0.792677	0.0406214	0.0960647	1.01744
PRKCSH	Glucosidase 2 subunit beta	1.12575	3.69973e-06	0.000533927	3.27252
FDPS	Farnesyl pyrophosphate synthase	0.154045	0.369697	0.497727	0.303009
CPM	Carboxypeptidase M	0.084972	0.624851	0.728488	0.137578
COX7A2	Cytochrome c oxidase subunit 7A2, mitochondrial	0.598242	0.226371	0.34975	0.456242
NID1	Nidogen-1	1.03888	0.00775271	0.0296592	1.52784
AKR1A1	Aldo-keto reductase family 1 member A1	0.440431	0.0258812	0.0680976	1.16687
PKM	Pyruvate kinase PKM	-0.253823	0.0904341	0.175619	0.755429
ACYP2	Acylphosphatase-2	0.954992	0.00181116	0.0121202	1.91649
HSP90B1	Endoplasmin	1.01012	9.72913e-06	0.000805025	3.09419
CCNB1	G2/mitotic-specific cyclin-B1	-0.751616	0.0187208	0.0539894	1.26769
MYL6B	Myosin light chain 6B	0.110887	0.277446	0.405202	0.392328
SNRPB	Small nuclear ribonucleoprotein-associated proteins B and B'	0.956091	1.87936e-06	0.000427604	3.36896
IDE	Insulin-degrading enzyme	0.499677	0.000493824	0.005737	2.24132
COX6B1	Cytochrome c oxidase subunit 6B1	0.918966	0.0222428	0.0611319	1.21373
POU2F1	POU domain, class 2, transcription factor 1	1.03085	0.000518984	0.00588862	2.22999
HNRNPL	Heterogeneous nuclear ribonucleoprotein L	0.0709994	0.720334	0.805115	0.0941419
DARS1	Aspartate--tRNA ligase, cytoplasmic	-0.334479	0.00575871	0.0243697	1.61315
JUP	Junction plakoglobin	0.447304	0.0250228	0.0665573	1.1768
UQCRB	Cytochrome b-c1 complex subunit 7	0.701425	0.000212755	0.00349712	2.45629
GLUL	Glutamine synthetase	0.0862694	0.36509	0.493213	0.306965
AKR1B1	Aldo-keto reductase family 1 member B1	0.773092	0.00391287	0.0191134	1.71866
PVR	Poliovirus receptor	1.02305	0.000434101	0.0053313	2.27317
GSPT1	Eukaryotic peptide chain release factor GTP-binding subunit ERF3A	-0.44162	0.0134248	0.04331	1.36341
PGAM2	Phosphoglycerate mutase 2	0.410078	0.650433	0.749619	0.125159
B4GALT1	Beta-1,4-galactosyltransferase 1	0.462008	0.367876	0.496048	0.304476
EZR	Ezrin	0.218051	0.00962151	0.0344035	1.4634
ATF2	Cyclic AMP-dependent transcription factor ATF-2	0.0345447	0.890229	0.928011	0.0324471
UCHL3	Ubiquitin carboxyl-terminal hydrolase isozyme L3	0.301923	0.0187633	0.054004	1.26757
FOSL2	Fos-related antigen 2	0.508641	0.0202175	0.0571992	1.24261
CD46	Membrane cofactor protein	0.163311	0.666708	0.762481	0.117771
NME1	Nucleoside diphosphate kinase A	0.585156	0.0399311	0.0951511	1.02159
NQO1	NAD(P)H dehydrogenase [quinone] 1	-0.106071	0.687555	0.779108	0.108402
GNS	N-acetylglucosamine-6-sulfatase	0.895133	0.0021038	0.0130859	1.8832
PHKG2	Phosphorylase b kinase gamma catalytic chain, liver/testis isoform	0.755137	0.112126	0.206169	0.685778
ARSB	Arylsulfatase B	1.44531	0.000311533	0.00451932	2.34493
RPS2	40S ribosomal protein S2	-0.0796147	0.727912	0.810603	0.0911916
TCF3	Transcription factor E2-alpha	0.131211	0.836928	0.89489	0.0482305
DSP	Desmoplakin	0.275681	0.301937	0.431067	0.365455
RPA2	Replication protein A 32 kDa subunit	0.211645	0.0177154	0.0520269	1.28377
MUC1	Mucin-1	0.767739	0.0232614	0.0630465	1.20034
COX7C	Cytochrome c oxidase subunit 7C, mitochondrial	0.56817	0.146104	0.25224	0.598186
TIMP2	Metalloproteinase inhibitor 2	1.99875	8.86939e-05	0.00225586	2.64669
CD44	CD44 antigen	0.821308	0.0186704	0.0539158	1.26828
NQO2	Ribosyldihydronicotinamide dehydrogenase [quinone]	1.41705	0.0027311	0.0151499	1.81959
CBR1	Carbonyl reductase [NADPH] 1	-0.0996742	0.449684	0.575429	0.240008
ACADS	Short-chain specific acyl-CoA dehydrogenase, mitochondrial	0.336454	0.227077	0.350341	0.455509
CREB1	Cyclic AMP-responsive element-binding protein 1	0.0468274	0.708956	0.794611	0.0998452
GLB1	Beta-galactosidase	0.162976	0.29991	0.428741	0.367805
PPP3CB	Serine/threonine-protein phosphatase 2B catalytic subunit beta isoform	-0.0559504	0.75842	0.834256	0.0787008
NCK1	Cytoplasmic protein NCK1	0.819576	0.00265375	0.0148603	1.82797
GCFC2	Intron Large complex component GCFC2	0.903786	0.0043856	0.02063	1.6855
H1-5	Histone H1.5	1.15746	0.0152876	0.0474773	1.32351
H1-3	Histone H1.3	0.798041	0.0573384	0.124748	0.903967
H1-2	Histone H1.2	0.899249	0.00506596	0.0225749	1.64637
POR	NADPH--cytochrome P450 reductase	0.125441	0.551421	0.666795	0.176008
MGMT	Methylated-DNA--protein-cysteine methyltransferase	-0.131419	0.409994	0.538724	0.268634
ATP2A2	Sarcoplasmic/endoplasmic reticulum calcium ATPase 2	0.694023	0.00315135	0.0166341	1.779
FAH	Fumarylacetoacetase	0.392479	0.0676905	0.141093	0.850496
STMN1	Stathmin	0.717622	0.00624047	0.0255924	1.59189
YBX3	Y-box-binding protein 3	0.983326	0.00108874	0.00884706	2.0532
ZNF24	Zinc finger protein 24	0.184359	0.347037	0.476721	0.321736
NAGA	Alpha-N-acetylgalactosaminidase	0.984568	0.00087056	0.00764925	2.11638
HMGA1	High mobility group protein HMG-I/HMG-Y	1.3383	0.000946311	0.00803714	2.0949
GOT1	Aspartate aminotransferase, cytoplasmic	0.622895	0.043796	0.101955	0.991592
PRKCA	Protein kinase C alpha type	-0.533985	0.164042	0.27444	0.561552
JUNB	Transcription factor JunB	-0.524923	0.0377735	0.0909721	1.04109
GJA1	Gap junction alpha-1 protein	-0.781503	0.0790281	0.159345	0.797661
NPR3	Atrial natriuretic peptide receptor 3	0.642057	0.028512	0.0732367	1.13527
SMPD1	Sphingomyelin phosphodiesterase	-1.2848	0.00250118	0.0144168	1.84113
JUND	Transcription factor JunD	0.287966	0.285444	0.413001	0.384048
ATF7	Cyclic AMP-dependent transcription factor ATF-7	0.14347	0.668929	0.764414	0.116671
PRKACA	cAMP-dependent protein kinase catalytic subunit alpha	-0.0410151	0.729909	0.8121	0.0903904
CAPN2	Calpain-2 catalytic subunit	-0.425408	0.0208207	0.0582199	1.23493
CEBPB	CCAAT/enhancer-binding protein beta	0.335731	0.28239	0.409814	0.387413
AMD1	S-adenosylmethionine decarboxylase proenzyme	0.232709	0.473907	0.598685	0.222801
CTPS1	CTP synthase 1	-1.21824	0.000100484	0.00238678	2.62219
ENG	Endoglin	0.191156	0.474128	0.59879	0.222726
DDX5	Probable ATP-dependent RNA helicase DDX5	-0.237699	0.361355	0.489641	0.310122
PFKL	ATP-dependent 6-phosphofructokinase, liver type	-0.551199	0.010273	0.0361057	1.44242
GM2A	Ganglioside GM2 activator	0.614886	0.0161721	0.0492229	1.30783
LGALS3	Galectin-3	1.26386	1.51004e-07	0.000285508	3.54438
PSMC3	26S proteasome regulatory subunit 6A	-1.30509	2.67615e-05	0.00128545	2.89095
TCP1	T-complex protein 1 subunit alpha	-0.254127	0.264831	0.391141	0.407667
RPL35A	60S ribosomal protein L35a	0.0879004	0.729772	0.8121	0.0903904
ARF4	ADP-ribosylation factor 4	-0.411706	0.15096	0.258047	0.588302
RPL7	60S ribosomal protein L7	0.00723512	0.973234	0.983012	0.00744118
VCL	Vinculin	0.560026	0.000144312	0.00287493	2.54137
SON	Protein SON	0.285262	0.352245	0.481733	0.317194
NELFE	Negative elongation factor E	0.761683	0.00101587	0.00846169	2.07254
RPL17	60S ribosomal protein L17	-0.346568	0.110901	0.204446	0.689421
PGAM1	Phosphoglycerate mutase 1	0.310916	0.0321761	0.0802638	1.09548
RCC1	Regulator of chromosome condensation	0.991638	0.00047471	0.00557655	2.25363
SDC1	Syndecan-1	0.449496	0.0518482	0.116075	0.935263
ATF1	Cyclic AMP-dependent transcription factor ATF-1	0.221304	0.0270369	0.0705358	1.15159
LIG1	DNA ligase 1	0.079879	0.756393	0.832668	0.0795279
ATP5PF	ATP synthase-coupling factor 6, mitochondrial	0.935724	0.00232512	0.0137489	1.86173
CDH2	Cadherin-2	0.481968	0.016596	0.049897	1.30193
CYP11B2	Cytochrome P450 11B2, mitochondrial	1.71159	0.0552397	0.121342	0.915989
MYL12A	Myosin regulatory light chain 12A	-0.360122	0.00383212	0.0188253	1.72526
PLCG1	1-phosphatidylinositol 4,5-bisphosphate phosphodiesterase gamma-1	0.0818509	0.707191	0.793251	0.10059
CD58	Lymphocyte function-associated antigen 3	0.115241	0.66532	0.761902	0.118101
NCL	Nucleolin	0.6	0.000521799	0.00590041	2.22912
HK1	Hexokinase-1	-0.421511	0.0167946	0.0501843	1.29943
POLR2C	DNA-directed RNA polymerase II subunit RPB3	-0.940761	0.0050369	0.0224711	1.64837
POLR2E	DNA-directed RNA polymerases I, II, and III subunit RPABC1	-0.44258	0.0190239	0.0545722	1.26303
NDUFV2	NADH dehydrogenase [ubiquinone] flavoprotein 2, mitochondrial	0.266363	0.0700082	0.144945	0.838796
SRM	Spermidine synthase	-0.7173	0.00886419	0.0323921	1.48956
CSNK2A2	Casein kinase II subunit alpha'	-0.107558	0.485309	0.610591	0.21425
TYMP	Thymidine phosphorylase	0.00171465	0.983281	0.98877	0.00490475
ATP2B1	Plasma membrane calcium-transporting ATPase 1	0.0803448	0.772207	0.84665	0.0722962
EIF2S2	Eukaryotic translation initiation factor 2 subunit 2	-0.0808936	0.206169	0.3254	0.487583
ANXA7	Annexin A7	0.144334	0.33463	0.465781	0.331818
CCNA2	Cyclin-A2	-0.0240888	0.877118	0.921454	0.0355264
BTF3	Transcription factor BTF3	-0.30096	0.021179	0.058879	1.23004
RAB4A	Ras-related protein Rab-4A	0.187636	0.442845	0.570639	0.243639
RAB5A	Ras-related protein Rab-5A	-0.44742	0.00898651	0.032756	1.48471
RAB6A	Ras-related protein Rab-6A	0.309193	0.103014	0.193347	0.713662
PSMB1	Proteasome subunit beta type-1	0.599247	0.00498244	0.0222972	1.65175
COX5A	Cytochrome c oxidase subunit 5A, mitochondrial	0.614386	0.00296591	0.0160071	1.79569
LMNB1	Lamin-B1	1.08002	8.82741e-05	0.00225586	2.64669
CAST	Calpastatin	0.740385	0.00014098	0.00285529	2.54435
IMPDH1	Inosine-5'-monophosphate dehydrogenase 1	-1.19135	0.000501789	0.00577519	2.23843
COL5A1	Collagen alpha-1(V) chain	2.0764	4.15852e-07	0.000285508	3.54438
NEB	Nebulin	-0.0472158	0.875496	0.920206	0.0361149
PTMS	Parathymosin	0.386635	0.356523	0.485586	0.313734
CDK11B	Cyclin-dependent kinase 11B	0.0460698	0.850068	0.903214	0.0442095
GSTM3	Glutathione S-transferase Mu 3	-0.630056	0.0409059	0.0966319	1.01488
ATP6V1B2	V-type proton ATPase subunit B, brain isoform	-0.165116	0.0891756	0.174172	0.759023
ATP6V1C1	V-type proton ATPase subunit C 1	-0.00544627	0.964092	0.977438	0.00991081
CSRP1	Cysteine and glycine-rich protein 1	-0.0299657	0.846458	0.901068	0.0452425
FLNA	Filamin-A	0.352115	0.00281134	0.0154427	1.81128
ACO1	Cytoplasmic aconitate hydratase	-0.0895164	0.294776	0.423361	0.37329
VDAC1	Voltage-dependent anion-selective channel protein 1	1.59888	0.00438558	0.02063	1.6855
SDHB	Succinate dehydrogenase [ubiquinone] iron-sulfur subunit, mitochondrial	0.856049	0.000611293	0.00624732	2.20431
CD9	CD9 antigen	0.663228	0.0849539	0.168389	0.773687
BCKDHB	2-oxoisovalerate dehydrogenase subunit beta, mitochondrial	0.387512	0.183518	0.297879	0.52596
COMT	Catechol O-methyltransferase	0.106105	0.413404	0.541564	0.26635
TGM2	Protein-glutamine gamma-glutamyltransferase 2	-0.145468	0.292811	0.421098	0.375617
MMUT	Methylmalonyl-CoA mutase, mitochondrial	-0.675808	0.00499456	0.0223283	1.65114
OSBP	Oxysterol-binding protein 1	-0.306866	0.0525708	0.117207	0.931048
PCMT1	Protein-L-isoaspartate(D-aspartate) O-methyltransferase	0.148129	0.281161	0.408558	0.388746
FBL	rRNA 2'-O-methyltransferase fibrillarin	0.0393204	0.883299	0.923458	0.0345827
GART	Trifunctional purine biosynthetic protein adenosine-3	-0.8514	0.000178862	0.003156	2.50086
PAICS	Bifunctional phosphoribosylaminoimidazole carboxylase/phosphoribosylaminoimidazole succinocarboxamide synthetase	0.0231123	0.856547	0.907579	0.0421157
IDS	Iduronate 2-sulfatase	0.932218	0.0100509	0.0355856	1.44873
SCP2	Sterol carrier protein 2	0.975971	0.000552365	0.00602998	2.21968
UBA1	Ubiquitin-like modifier-activating enzyme 1	-0.0496385	0.75157	0.829259	0.0813096
NME2	Nucleoside diphosphate kinase B	0.678055	0.00423616	0.020102	1.69676
FDXR	NADPH:adrenodoxin oxidoreductase, mitochondrial	-0.383642	0.143463	0.249573	0.602803
HNRNPA2B1	Heterogeneous nuclear ribonucleoproteins A2/B1	0.618971	0.00117682	0.00915001	2.03858
RFX1	MHC class II regulatory factor RFX1	0.216436	0.344276	0.474219	0.324021
CBL	E3 ubiquitin-protein ligase CBL	-0.201529	0.295258	0.423772	0.372868
IGFBP4	Insulin-like growth factor-binding protein 4	1.88417	0.00138052	0.0102017	1.99133
PRKACB	cAMP-dependent protein kinase catalytic subunit beta	-0.0492041	0.833662	0.893386	0.0489607
UQCRC2	Cytochrome b-c1 complex subunit 2, mitochondrial	0.258699	0.293787	0.422081	0.374604
FECH	Ferrochelatase, mitochondrial	0.784858	0.00356085	0.0180464	1.74361
FBLN1	Fibulin-1	1.31894	0.00211136	0.0131141	1.88226
TCEA1	Transcription elongation factor A protein 1	0.544369	0.000579384	0.006154	2.21084
ITGA6	Integrin alpha-6	0.0649693	0.598396	0.705444	0.151537
SFPQ	Splicing factor, proline- and glutamine-rich	0.52671	0.00835465	0.031379	1.50336
TUBG1	Tubulin gamma-1 chain	-0.56879	0.0617387	0.131541	0.880939
PPIB	Peptidyl-prolyl cis-trans isomerase B	0.997141	7.90496e-05	0.00216286	2.66497
ME2	NAD-dependent malic enzyme, mitochondrial	1.12064	0.000529552	0.00592003	2.22768
WARS1	Tryptophan--tRNA ligase, cytoplasmic	-0.104527	0.233761	0.356203	0.448303
RPS3	40S ribosomal protein S3	-0.567057	0.00230085	0.0137194	1.86267
GCSH	Glycine cleavage system H protein, mitochondrial	0.91378	0.0037323	0.0185612	1.73139
RPS6KB1	Ribosomal protein S6 kinase beta-1	0.197979	0.502928	0.625297	0.203914
SP100	Nuclear autoantigen Sp-100	0.869128	3.07596e-05	0.00132759	2.87693
MCC	Colorectal mutant cancer protein	-0.0120591	0.956591	0.972866	0.0119468
NFYA	Nuclear transcription factor Y subunit alpha	-0.229789	0.669333	0.764638	0.116544
AHCY	Adenosylhomocysteinase	0.477614	0.00912047	0.0331326	1.47974
CFL1	Cofilin-1	0.324092	0.0723322	0.148901	0.827102
EIF4B	Eukaryotic translation initiation factor 4B	0.545939	0.0490729	0.111361	0.953268
ATP2B4	Plasma membrane calcium-transporting ATPase 4	0.0783852	0.839866	0.896922	0.0472454
DTYMK	Thymidylate kinase	-1.81312	7.18813e-06	0.00069054	3.16081
RRM1	Ribonucleoside-diphosphate reductase large subunit	-0.811785	0.000211949	0.00349712	2.45629
CHM	Rab proteins geranylgeranyltransferase component A 1	0.0948737	0.266763	0.39332	0.405254
EEF1B2	Elongation factor 1-beta	0.95242	0.000651618	0.00655103	2.18369
ATP5PB	ATP synthase F(0) complex subunit B1, mitochondrial	1.11485	0.0170595	0.0507559	1.29451
ACP1	Low molecular weight phosphotyrosine protein phosphatase	0.575562	0.00477099	0.0217436	1.66267
ACAT1	Acetyl-CoA acetyltransferase, mitochondrial	-0.309748	0.137157	0.241127	0.617755
MYL9	Myosin regulatory light polypeptide 9	-0.46086	0.0119793	0.0401757	1.39604
CCNC	Cyclin-C	0.675748	0.204177	0.323081	0.490689
POLR2A	DNA-directed RNA polymerase II subunit RPB1	-0.864967	0.000137899	0.00285233	2.5448
CDK2	Cyclin-dependent kinase 2	1.52072	2.09423e-06	0.000431111	3.36541
APC	Adenomatous polyposis coli protein	0.300119	0.181804	0.296023	0.528675
GRK2	Beta-adrenergic receptor kinase 1	-0.268894	0.344326	0.474219	0.324021
MCM3	DNA replication licensing factor MCM3	-0.679218	0.000725873	0.00688146	2.16232
NFYB	Nuclear transcription factor Y subunit beta	-0.230521	0.504193	0.626149	0.203322
AZGP1	Zinc-alpha-2-glycoprotein	0.539282	0.407543	0.536647	0.270312
MPST	3-mercaptopyruvate sulfurtransferase	1.12692	0.000243462	0.00388372	2.41075
RPS12	40S ribosomal protein S12	0.354946	0.146849	0.252919	0.597018
YY1	Transcriptional repressor protein YY1	0.21459	0.469089	0.594393	0.225926
DNAJB1	DnaJ homolog subfamily B member 1	-0.0220298	0.832382	0.892236	0.0495201
ATP5F1A	ATP synthase subunit alpha, mitochondrial	-0.592495	0.00193313	0.0125727	1.90057
PSMA1	Proteasome subunit alpha type-1	0.766826	0.00140404	0.0102528	1.98916
PSMA2	Proteasome subunit alpha type-2	0.439589	0.0138741	0.0444939	1.3517
PSMA3	Proteasome subunit alpha type-3	0.603775	0.0044976	0.0209066	1.67972
PSMA4	Proteasome subunit alpha type-4	0.545625	7.30664e-05	0.00205108	2.68802
S100P	Protein S100-P	0.843567	0.00596253	0.0248324	1.60498
ITGA3	Integrin alpha-3	0.947432	0.0147639	0.0463785	1.33368
MSN	Moesin	0.140898	0.160921	0.270896	0.567197
DDX6	Probable ATP-dependent RNA helicase DDX6	-0.235835	0.160399	0.270262	0.568215
CTNNA2	Catenin alpha-2	-0.132063	0.81004	0.874577	0.0582022
DNMT1	DNA (cytosine-5)-methyltransferase 1	-0.196713	0.0402141	0.0954379	1.02028
U2AF2	Splicing factor U2AF 65 kDa subunit	0.280103	0.274689	0.402264	0.395489
RPL13	60S ribosomal protein L13	0.0276565	0.882817	0.923402	0.0346093
CHML	Rab proteins geranylgeranyltransferase component A 2	0.111861	0.43784	0.565178	0.247815
IVD	Isovaleryl-CoA dehydrogenase, mitochondrial	0.837382	0.0011932	0.00924413	2.03413
S100A4	Protein S100-A4	0.552485	0.00883798	0.0323237	1.49048
HMGB2	High mobility group protein B2	1.01498	0.00143761	0.0104612	1.98042
PTBP1	Polypyrimidine tract-binding protein 1	0.168686	0.361426	0.489641	0.310122
TARS1	Threonine--tRNA ligase 1, cytoplasmic	0.218779	0.307205	0.436858	0.359659
VARS1	Valine--tRNA ligase	-0.355604	0.0514225	0.11536	0.937943
EEF1G	Elongation factor 1-gamma	-0.00763889	0.952763	0.970956	0.0128005
FKBP2	Peptidyl-prolyl cis-trans isomerase FKBP2	1.09338	0.000610043	0.00624732	2.20431
STOM	Stomatin	0.459402	0.305845	0.435211	0.361301
AK4	Adenylate kinase 4, mitochondrial	-0.856127	0.000680051	0.00669672	2.17414
YWHAQ	14-3-3 protein theta	0.568001	0.00783066	0.0298563	1.52496
MAPK3	Mitogen-activated protein kinase 3	-0.853594	0.00561309	0.0240251	1.61933
CALML3	Calmodulin-like protein 3	0.518859	0.00330812	0.0171073	1.76682
ARNT	Aryl hydrocarbon receptor nuclear translocator	0.512672	0.12443	0.222922	0.651847
RPL10	60S ribosomal protein L10	0.10841	0.516561	0.636208	0.196401
RPA1	Replication protein A 70 kDa DNA-binding subunit	0.0524688	0.752914	0.829699	0.0810796
APEX1	DNA-(apurinic or apyrimidinic site) endonuclease	0.658154	0.00422457	0.0200845	1.69714
DCK	Deoxycytidine kinase	-0.182416	0.0752269	0.153399	0.814178
CAD	CAD protein	-0.792529	0.00113491	0.00901879	2.04485
CALR	Calreticulin	1.06682	5.80215e-05	0.00184432	2.73416
MAP4	Microtubule-associated protein 4	0.573214	5.13563e-05	0.00170779	2.76756
CANX	Calnexin	1.04722	0.0013769	0.0101957	1.99158
PSMB8	Proteasome subunit beta type-8	0.570689	0.00132774	0.00998232	2.00077
PSMB9	Proteasome subunit beta type-9	0.905759	0.00119786	0.00924531	2.03408
PSMA5	Proteasome subunit alpha type-5	0.583515	0.000819905	0.00738427	2.13169
PSMB4	Proteasome subunit beta type-4	0.472958	0.021668	0.0598152	1.22319
PSMB6	Proteasome subunit beta type-6	0.517529	0.00348106	0.0177474	1.75087
PSMB5	Proteasome subunit beta type-5	0.659291	0.00282016	0.0154715	1.81047
ABCD3	ATP-binding cassette sub-family D member 3	-0.472308	0.660976	0.758534	0.120025
ITPRID2	Protein ITPRID2	0.143323	0.604872	0.711139	0.148045
LOX	Protein-lysine 6-oxidase	1.87008	2.32365e-05	0.00120154	2.92026
ACADL	Long-chain specific acyl-CoA dehydrogenase, mitochondrial	0.418065	0.29972	0.428611	0.367937
NDUFS1	NADH-ubiquinone oxidoreductase 75 kDa subunit, mitochondrial	-0.14485	0.576293	0.686123	0.163598
POLD1	DNA polymerase delta catalytic subunit	-0.336178	0.180639	0.294569	0.530812
MAPK1	Mitogen-activated protein kinase 1	-0.0535894	0.680804	0.773689	0.111433
ERCC5	DNA excision repair protein ERCC-5	-0.0734132	0.678232	0.771173	0.112848
GRN	Progranulin	1.60165	0.000750502	0.00702168	2.15356
LAP3	Cytosol aminopeptidase	-0.466182	0.000854107	0.00757271	2.12075
S100A2	Protein S100-A2	0.752743	0.0833068	0.165955	0.780009
GTF2E1	General transcription factor IIE subunit 1	-0.173548	0.492273	0.616661	0.209954
TPP2	Tripeptidyl-peptidase 2	-0.0926423	0.114393	0.209011	0.679831
IMPA1	Inositol monophosphatase 1	0.00906946	0.93199	0.956331	0.0193918
CCN2	CCN family member 2	-1.14555	0.0108931	0.0376427	1.42432
EPHA2	Ephrin type-A receptor 2	0.168269	0.806297	0.872496	0.0592366
SHC1	SHC-transforming protein 1	-0.0144748	0.932439	0.956331	0.0193918
MPG	DNA-3-methyladenine glycosylase	0.319436	0.23092	0.354063	0.450919
CRABP2	Cellular retinoic acid-binding protein 2	0.476379	0.0785922	0.158689	0.799452
TKT	Transketolase	-0.332448	0.00372478	0.018551	1.73163
RBMS1	RNA-binding motif, single-stranded-interacting protein 1	0.806632	0.00308947	0.0163875	1.78549
PML	Protein PML	-0.294516	0.128335	0.228874	0.640403
EEF1D	Elongation factor 1-delta	0.22128	0.0108354	0.0375032	1.42593
MARCKS	Myristoylated alanine-rich C-kinase substrate	0.372045	0.032454	0.0806315	1.0935
GNA11	Guanine nucleotide-binding protein subunit alpha-11	0.257405	0.428	0.556129	0.254824
ALDH4A1	Delta-1-pyrroline-5-carboxylate dehydrogenase, mitochondrial	-0.0189052	0.892328	0.92975	0.0316338
PBLD	Phenazine biosynthesis-like domain-containing protein	0.189915	0.428642	0.556462	0.254564
ERP29	Endoplasmic reticulum resident protein 29	0.651886	0.00154769	0.0109765	1.95954
PRDX6	Peroxiredoxin-6	0.130135	0.413287	0.541564	0.26635
BLVRB	Flavin reductase (NADPH)	0.506401	0.000306497	0.00447631	2.34908
PRDX5	Peroxiredoxin-5, mitochondrial	0.429125	0.00060312	0.00623917	2.20487
DDT	D-dopachrome decarboxylase	0.801913	3.11108e-05	0.00132759	2.87693
PRDX3	Thioredoxin-dependent peroxide reductase, mitochondrial	0.650351	0.000798602	0.00728345	2.13766
ATP5F1D	ATP synthase subunit delta, mitochondrial	0.707851	0.00180007	0.0121202	1.91649
RPL12	60S ribosomal protein L12	0.405963	0.00977469	0.0348359	1.45797
ECHS1	Enoyl-CoA hydratase, mitochondrial	0.0165289	0.882478	0.923402	0.0346093
CMPK1	UMP-CMP kinase	-0.325051	0.0326929	0.0810919	1.09102
PEBP1	Phosphatidylethanolamine-binding protein 1	0.733734	0.000628794	0.00635111	2.19715
PDIA3	Protein disulfide-isomerase A3	1.23306	3.58791e-05	0.00142299	2.8468
PPP2R1A	Serine/threonine-protein phosphatase 2A 65 kDa regulatory subunit A alpha isoform	-0.0703874	0.34112	0.470988	0.326991
CDC27	Cell division cycle protein 27 homolog	-0.314574	0.133456	0.235867	0.627332
PPIF	Peptidyl-prolyl cis-trans isomerase F, mitochondrial	0.964418	0.0026852	0.0150034	1.82381
NKTR	NK-tumor recognition protein	0.940023	0.0449246	0.103612	0.984589
NMT1	Glycylpeptide N-tetradecanoyltransferase 1	0.375299	0.00852652	0.0316125	1.50014
HMOX2	Heme oxygenase 2	0.272578	0.511598	0.632619	0.198857
ADSS2	Adenylosuccinate synthetase isozyme 2	-0.0511254	0.541394	0.657174	0.18232
AXL	Tyrosine-protein kinase receptor UFO	0.717929	0.00849886	0.0315642	1.50081
LRPAP1	Alpha-2-macroglobulin receptor-associated protein	0.914531	0.000346225	0.00481264	2.31762
TSPO	Translocator protein	0.78681	0.329023	0.460049	0.337196
ADSL	Adenylosuccinate lyase	-0.255075	0.0036841	0.0184352	1.73435
CLIP1	CAP-Gly domain-containing linker protein 1	0.665831	2.0669e-05	0.0011684	2.93241
SRI	Sorcin	0.362036	0.0379636	0.0912774	1.03964
GSTT1	Glutathione S-transferase theta-1	-0.011806	0.919325	0.948054	0.0231671
SERPINB1	Leukocyte elastase inhibitor	0.0147918	0.876305	0.920823	0.0358236
SLC7A1	High affinity cationic amino acid transporter 1	0.853505	0.0328296	0.0813308	1.08975
ALDH1B1	Aldehyde dehydrogenase X, mitochondrial	0.485232	0.0114029	0.0389683	1.40929
ALDH3A1	Aldehyde dehydrogenase, dimeric NADP-preferring	-0.182362	0.543269	0.658781	0.181259
POLR2B	DNA-directed RNA polymerase II subunit RPB2	-0.982065	0.00322145	0.0168846	1.77251
SDHA	Succinate dehydrogenase [ubiquinone] flavoprotein subunit, mitochondrial	0.635324	0.00294696	0.0159445	1.79739
GDI1	Rab GDP dissociation inhibitor alpha	0.534992	0.00658424	0.0264778	1.57712
S100A7	Protein S100-A7	-0.120772	0.812329	0.875602	0.0576934
MAT2A	S-adenosylmethionine synthase isoform type-2	-0.51897	0.0399884	0.0951511	1.02159
CPS1	Carbamoyl-phosphate synthase [ammonia], mitochondrial	0.253461	0.068637	0.142751	0.845421
RRM2	Ribonucleoside-diphosphate reductase subunit M2	-0.163048	0.0550145	0.121032	0.9171
SDC4	Syndecan-4	0.726234	0.0588571	0.127347	0.895011
TIA1	Cytotoxic granule associated RNA binding protein TIA1	0.157261	0.0444295	0.102887	0.987641
SLC6A6	Sodium- and chloride-dependent taurine transporter	0.530779	0.299074	0.427828	0.368731
DNAJA1	DnaJ homolog subfamily A member 1	-0.673001	0.00358151	0.0180664	1.74313
AKT2	RAC-beta serine/threonine-protein kinase	0.345485	0.112265	0.206169	0.685778
UQCRC1	Cytochrome b-c1 complex subunit 1, mitochondrial	0.275965	0.080566	0.161843	0.790905
HIBADH	3-hydroxyisobutyrate dehydrogenase, mitochondrial	0.952126	0.0013113	0.00989312	2.00467
ATIC	Bifunctional purine biosynthesis protein ATIC	-1.92383	3.64342e-07	0.000285508	3.54438
HNRNPH3	Heterogeneous nuclear ribonucleoprotein H3	0.974616	0.00752382	0.0290666	1.53661
HNRNPH1	Heterogeneous nuclear ribonucleoprotein H	0.4254	0.0152155	0.0472873	1.32526
CASP14	Caspase-14	-0.217815	0.520591	0.639645	0.194061
YWHAB	14-3-3 protein beta/alpha	0.231936	0.303162	0.432388	0.364126
SFN	14-3-3 protein sigma	0.519914	0.000400982	0.00512799	2.29005
STIP1	Stress-induced-phosphoprotein 1	0.519759	0.000231801	0.00373765	2.4274
S100A11	Protein S100-A11	0.432741	0.000439303	0.00535976	2.27085
L1CAM	Neural cell adhesion molecule L1	0.388456	0.00153038	0.0109172	1.96189
PRDX2	Peroxiredoxin-2	0.13635	0.104836	0.195685	0.708442
CDA	Cytidine deaminase	0.860715	0.00840856	0.0314868	1.50187
DCTD	Deoxycytidylate deaminase	0.420097	0.0206275	0.0579706	1.23679
PYCR1	Pyrroline-5-carboxylate reductase 1, mitochondrial	0.194578	0.373531	0.501794	0.299474
GBP1	Guanylate-binding protein 1	0.102995	0.450089	0.575661	0.239833
GBP2	Guanylate-binding protein 2	-0.159395	0.557655	0.67133	0.173064
HPD	4-hydroxyphenylpyruvate dioxygenase	0.458477	0.019486	0.0555293	1.25548
CTH	Cystathionine gamma-lyase	0.575429	0.00867962	0.0319493	1.49554
RPL9P9	60S ribosomal protein L9	-0.700168	0.00119977	0.00924531	2.03408
KIF5B	Kinesin-1 heavy chain	-0.589543	0.00486186	0.0219155	1.65925
CSTF2	Cleavage stimulation factor subunit 2	0.682394	0.000404841	0.00512799	2.29005
DUT	Deoxyuridine 5'-triphosphate nucleotidohydrolase, mitochondrial	0.173869	0.19671	0.313908	0.503197
ABCC1	Multidrug resistance-associated protein 1	0.407663	0.262682	0.389562	0.409423
CKS2	Cyclin-dependent kinases regulatory subunit 2	0.214995	0.380457	0.507718	0.294377
S100A3	Protein S100-A3	0.5775	0.0181021	0.052804	1.27733
MCM4	DNA replication licensing factor MCM4	-1.369	8.97545e-05	0.00225586	2.64669
MCM5	DNA replication licensing factor MCM5	-1.31905	0.000804655	0.0073232	2.1353
MCM7	DNA replication licensing factor MCM7	-1.50754	0.000391726	0.00505502	2.29628
GALNS	N-acetylgalactosamine-6-sulfatase	1.28601	0.00628838	0.0256701	1.59057
SDC2	Syndecan-2	0.582087	0.00255069	0.014547	1.83723
SHMT1	Serine hydroxymethyltransferase, cytosolic	0.168488	0.188461	0.30417	0.516884
SHMT2	Serine hydroxymethyltransferase, mitochondrial	0.0623964	0.282626	0.409998	0.387218
HSPA1L	Heat shock 70 kDa protein 1-like	-0.186028	0.711008	0.79588	0.0991525
HSPA4	Heat shock 70 kDa protein 4	0.11402	0.487235	0.61248	0.212908
MPI	Mannose-6-phosphate isomerase	0.085329	0.528134	0.645883	0.189846
PRSS3	Trypsin-3	-0.276877	0.275037	0.402636	0.395087
GPC1	Glypican-1	0.664316	0.144686	0.250792	0.600686
PFN2	Profilin-2	0.0294398	0.841648	0.897274	0.047075
CTNNA1	Catenin alpha-1	0.332922	0.00248822	0.0143804	1.84223
CTNNB1	Catenin beta-1	0.4366	0.0278279	0.0719499	1.14297
PHB1	Prohibitin 1	1.06597	0.000542034	0.00599287	2.22237
SERPINB6	Serpin B6	1.15027	0.364138	0.492236	0.307827
RDX	Radixin	0.21431	0.0530287	0.117657	0.929382
RPA3	Replication protein A 14 kDa subunit	0.197899	0.300196	0.429008	0.367535
RFC4	Replication factor C subunit 4	-0.733777	0.00964187	0.0344478	1.46284
RFC2	Replication factor C subunit 2	-1.29442	0.00221781	0.0134468	1.87138
RFC1	Replication factor C subunit 1	-0.0190405	0.971547	0.982455	0.00768727
RPL22	60S ribosomal protein L22	0.33856	0.121925	0.219161	0.659236
GTF2F1	General transcription factor IIF subunit 1	0.0371288	0.59107	0.699222	0.155385
SPR	Sepiapterin reductase	-0.326192	0.0936073	0.180492	0.743541
IDUA	Alpha-L-iduronidase	0.761255	0.0115823	0.0392093	1.40661
CBS	Cystathionine beta-synthase	-0.225511	0.146453	0.25254	0.59767
KRT9	Keratin, type I cytoskeletal 9	0.00248004	0.987963	0.991403	0.00374998
FBN1	Fibrillin-1	1.63947	0.000316886	0.0045816	2.33898
AGL	Glycogen debranching enzyme	0.366709	0.317284	0.447442	0.349263
MYH9	Myosin-9	-0.230023	0.100057	0.18963	0.722092
MYH10	Myosin-10	-0.0325563	0.811649	0.875602	0.0576934
COPB2	Coatomer subunit beta'	0.128038	0.427563	0.556051	0.254886
ADD1	Alpha-adducin	-0.644917	0.00135685	0.0101307	1.99436
BSG	Basigin	0.63424	0.0369988	0.0892555	1.04936
FUS	RNA-binding protein FUS	0.747046	0.00109157	0.00885338	2.05289
NUP214	Nuclear pore complex protein Nup214	-0.0628731	0.345798	0.475597	0.322761
DEK	Protein DEK	0.71137	0.000979324	0.00821271	2.08551
GLRX	Glutaredoxin-1	0.416873	0.0348285	0.0853867	1.06861
CHKA	Choline kinase alpha	-0.426889	0.101531	0.191332	0.718212
PPM1A	Protein phosphatase 1A	-0.240632	0.272061	0.398955	0.399076
HMGCL	Hydroxymethylglutaryl-CoA lyase, mitochondrial	0.123779	0.49489	0.619057	0.208269
PSMC2	26S proteasome regulatory subunit 7	-1.09087	0.000115992	0.0025847	2.58759
ARL2	ADP-ribosylation factor-like protein 2	-0.732881	0.00247577	0.0143468	1.84324
ARL3	ADP-ribosylation factor-like protein 3	0.00539886	0.975058	0.984164	0.00693254
MAP2K2	Dual specificity mitogen-activated protein kinase kinase 2	-0.459607	0.100788	0.190598	0.719881
ATP5F1C	ATP synthase subunit gamma, mitochondrial	0.47061	0.0590147	0.127423	0.894752
ATP6V1E1	V-type proton ATPase subunit E 1	-0.00383549	0.973995	0.983321	0.0073046
CPOX	Oxygen-dependent coproporphyrinogen-III oxidase, mitochondrial	1.0346	0.000248857	0.00392631	2.40602
RPL4	60S ribosomal protein L4	0.0700102	0.636358	0.738318	0.131756
NUDT1	Oxidized purine nucleoside triphosphate hydrolase	1.25205	2.67523e-05	0.00128545	2.89095
LONP1	Lon protease homolog, mitochondrial	-0.611226	0.00289896	0.0157836	1.80179
PGM1	Phosphoglucomutase-1	-0.144594	0.17524	0.287783	0.540935
PPP1CC	Serine/threonine-protein phosphatase PP1-gamma catalytic subunit	0.363363	0.120288	0.21673	0.664081
GNL1	Guanine nucleotide-binding protein-like 1	-0.527651	0.0364306	0.0883285	1.0539
SERPINB5	Serpin B5	-0.38711	0.0317974	0.0795947	1.09912
POLR2I	DNA-directed RNA polymerase II subunit RPB9	-0.293462	0.0171271	0.0508475	1.29373
DLST	Dihydrolipoyllysine-residue succinyltransferase component of 2-oxoglutarate dehydrogenase complex, mitochondrial	0.52929	0.00422783	0.0200845	1.69714
GPX4	Phospholipid hydroperoxide glutathione peroxidase	-0.000284311	0.998584	0.998584	0.000615373
SRP14	Signal recognition particle 14 kDa protein	0.192018	0.263478	0.390074	0.408853
NUP62	Nuclear pore glycoprotein p62	-0.445124	0.0564814	0.12338	0.908755
HPCAL1	Hippocalcin-like protein 1	0.647504	0.00137477	0.0101957	1.99158
FDFT1	Squalene synthase	0.240795	0.776601	0.849291	0.0709437
ZEB1	Zinc finger E-box-binding homeobox 1	0.157693	0.31411	0.443903	0.352712
TAGLN2	Transgelin-2	0.349697	0.00161963	0.0112911	1.94727
TALDO1	Transaldolase	0.800088	0.00219233	0.0133812	1.87351
SNCA	Alpha-synuclein	0.0325114	0.834831	0.893974	0.048675
ETFB	Electron transfer flavoprotein subunit beta	-0.277512	0.0114247	0.0389811	1.40915
RBMX	RNA-binding motif protein, X chromosome	0.817559	0.00604771	0.0250466	1.60125
ITGAE	Integrin alpha-E	0.42	0.278961	0.406591	0.390842
LIPA	Lysosomal acid lipase/cholesteryl ester hydrolase	0.0131921	0.960623	0.975581	0.0107368
ATP6V1A	V-type proton ATPase catalytic subunit A	-0.090829	0.00356943	0.0180475	1.74358
HSPA9	Stress-70 protein, mitochondrial	-0.418563	0.0172429	0.0510904	1.29166
EIF4A3	Eukaryotic initiation factor 4A-III	-0.462538	0.00135469	0.0101307	1.99436
RPS19	40S ribosomal protein S19	0.176806	0.246175	0.369391	0.432513
RPL3	60S ribosomal protein L3	-0.512654	0.00843516	0.031517	1.50145
DDOST	Dolichyl-diphosphooligosaccharide--protein glycosyltransferase 48 kDa subunit	1.1667	0.0189021	0.0543069	1.26515
ANP32A	Acidic leucine-rich nuclear phosphoprotein 32 family member A	0.757243	0.000405685	0.00512799	2.29005
FEN1	Flap endonuclease 1	-0.119455	0.488516	0.613555	0.212147
CUX1	Homeobox protein cut-like 1	0.078988	0.677484	0.770728	0.113099
CAPG	Macrophage-capping protein	0.00901719	0.941334	0.963625	0.0160921
CAP2	Adenylyl cyclase-associated protein 2	0.117608	0.44962	0.575429	0.240008
IL6ST	Interleukin-6 receptor subunit beta	0.705246	0.0162407	0.0493385	1.30681
TXLNA	Alpha-taxilin	0.502042	0.000657507	0.0065949	2.18079
CCT6A	T-complex protein 1 subunit zeta	-0.276125	0.167974	0.278753	0.554781
NNMT	Nicotinamide N-methyltransferase	-0.724973	0.00719333	0.0282441	1.54907
PBX1	Pre-B-cell leukemia transcription factor 1	0.582284	0.123977	0.222295	0.653069
RPL13A	60S ribosomal protein L13a	-0.300488	0.075549	0.153983	0.812527
ARL1	ADP-ribosylation factor-like protein 1	-0.364822	0.491822	0.616544	0.210036
STAT3	Signal transducer and activator of transcription 3	-0.141221	0.360421	0.488739	0.310923
USP8	Ubiquitin carboxyl-terminal hydrolase 8	0.531393	0.0156982	0.0482696	1.31633
PEX19	Peroxisomal biogenesis factor 19	0.159391	0.298332	0.427049	0.369522
MDH1	Malate dehydrogenase, cytoplasmic	0.620488	0.010194	0.035942	1.4444
MDH2	Malate dehydrogenase, mitochondrial	-0.281473	0.0496396	0.112303	0.949607
RFC5	Replication factor C subunit 5	-0.709912	0.00794455	0.030153	1.52067
RFC3	Replication factor C subunit 3	-0.273141	0.320564	0.45008	0.34671
HADHA	Trifunctional enzyme subunit alpha, mitochondrial	-0.101959	0.681834	0.774453	0.111005
EIF2S3	Eukaryotic translation initiation factor 2 subunit 3	0.0327575	0.772498	0.846731	0.0722544
CETN2	Centrin-2	0.250531	0.149445	0.256064	0.591652
WNT5A	Protein Wnt-5a	1.7329	0.00272984	0.0151499	1.81959
BUD31	Protein BUD31 homolog	-0.409941	0.145832	0.252035	0.598539
NAA10	N-alpha-acetyltransferase 10	-0.116756	0.0588903	0.127355	0.894984
PPP1R2	Protein phosphatase inhibitor 2	0.872448	0.00251833	0.0144578	1.8399
CSK	Tyrosine-protein kinase CSK	0.884566	0.00339829	0.0174268	1.75878
PNPLA4	Patatin-like phospholipase domain-containing protein 4	-0.751078	0.000571362	0.00614387	2.21156
GARS1	Glycine--tRNA ligase	0.359064	0.001284	0.00972105	2.01229
IARS1	Isoleucine--tRNA ligase, cytoplasmic	-0.607944	0.0210465	0.0586614	1.23165
EIF1	Eukaryotic translation initiation factor 1	0.355403	0.353666	0.48337	0.31572
PRKCI	Protein kinase C iota type	-0.313936	0.0703237	0.145389	0.837467
ACTR1B	Beta-centractin	-0.557246	0.380759	0.507718	0.294377
ECI1	Enoyl-CoA delta isomerase 1, mitochondrial	1.35195	4.52303e-05	0.00165704	2.78067
TMPO	Lamina-associated polypeptide 2, isoform alpha	0.146789	0.27571	0.403259	0.394416
STAT1	Signal transducer and activator of transcription 1-alpha/beta	0.0551096	0.818984	0.880495	0.0552732
MTREX	Exosome RNA helicase MTR4	-0.232427	0.164673	0.275176	0.56039
AKR1C3	Aldo-keto reductase family 1 member C3	0.226114	0.0385436	0.0925176	1.03378
MTOR	Serine/threonine-protein kinase mTOR	-0.117087	0.541761	0.657174	0.18232
EPS15	Epidermal growth factor receptor substrate 15	0.487998	0.00528252	0.0231606	1.63525
CASP3	Caspase-3	0.728784	3.14999e-05	0.00132759	2.87693
RPS27	40S ribosomal protein S27	-0.476739	0.0971994	0.185352	0.732003
LRPPRC	Leucine-rich PPR motif-containing protein, mitochondrial	0.399828	0.11287	0.207016	0.683997
ACAA2	3-ketoacyl-CoA thiolase, mitochondrial	-0.0583224	0.796423	0.865712	0.0626268
RPL35	60S ribosomal protein L35	0.199591	0.367358	0.495658	0.304818
CDKN2A	Cyclin-dependent kinase inhibitor 2A	0.358143	0.0142709	0.0453624	1.3433
CDKN2C	Cyclin-dependent kinase 4 inhibitor C	0.306204	0.0645273	0.136127	0.866055
PRCP	Lysosomal Pro-X carboxypeptidase	0.605249	0.0114001	0.0389683	1.40929
HTT	Huntingtin	-0.427017	0.293539	0.421902	0.374788
ECE1	Endothelin-converting enzyme 1	1.49502	0.000199448	0.00338124	2.47092
PAFAH1B1	Platelet-activating factor acetylhydrolase IB subunit beta	-0.0719229	0.601553	0.707815	0.15008
MCAM	Cell surface glycoprotein MUC18	0.55468	0.000507118	0.00579966	2.2366
MATR3	Matrin-3	0.570632	0.0455601	0.104653	0.98025
MSH2	DNA mismatch repair protein Msh2	-0.832202	0.00641768	0.0260015	1.585
BTD	Biotinidase	0.459735	0.0352999	0.0862715	1.06413
GPD2	Glycerol-3-phosphate dehydrogenase, mitochondrial	0.600843	0.00024076	0.00385484	2.41399
SSR1	Translocon-associated protein subunit alpha	1.76248	4.08033e-05	0.0015473	2.81042
ALDH3B1	Aldehyde dehydrogenase family 3 member B1	0.0239786	0.956888	0.972866	0.0119468
RANBP1	Ran-specific GTPase-activating protein	0.514246	0.00625775	0.0255924	1.59189
NAMPT	Nicotinamide phosphoribosyltransferase	-0.365172	0.0836872	0.166183	0.779414
PSMC4	26S proteasome regulatory subunit 6B	-1.06923	9.26186e-06	0.00080078	3.09649
TSFM	Elongation factor Ts, mitochondrial	0.0741149	0.804348	0.870823	0.0600701
PPIC	Peptidyl-prolyl cis-trans isomerase C	0.982698	0.000772599	0.00710627	2.14836
VDAC2	Voltage-dependent anion-selective channel protein 2	1.48642	0.0044176	0.0207354	1.68329
ACADSB	Short/branched chain specific acyl-CoA dehydrogenase, mitochondrial	0.0791491	0.737516	0.817508	0.087508
CBX5	Chromobox protein homolog 5	0.657259	0.000613664	0.00625676	2.20365
USP5	Ubiquitin carboxyl-terminal hydrolase 5	-0.317696	0.0316204	0.0793355	1.10053
MAPK9	Mitogen-activated protein kinase 9	0.477692	0.00330595	0.0171073	1.76682
MKI67	Proliferation marker protein Ki-67	-0.474995	0.0286928	0.0734827	1.13381
PHKA2	Phosphorylase b kinase regulatory subunit alpha, liver isoform	0.230592	0.515458	0.635365	0.196977
RANGAP1	Ran GTPase-activating protein 1	-0.315726	0.204018	0.323066	0.490709
RECQL	ATP-dependent DNA helicase Q1	-0.202006	0.0176488	0.0519125	1.28473
NOP2	Probable 28S rRNA (cytosine(4447)-C(5))-methyltransferase	0.40844	0.160419	0.270262	0.568215
ATRX	Transcriptional regulator ATRX	0.688061	0.102049	0.191915	0.716891
CRK	Adapter molecule crk	0.798764	0.00181947	0.012157	1.91517
CRKL	Crk-like protein	0.538118	0.000503642	0.00577519	2.23843
BAG6	Large proline-rich protein BAG6	0.566426	0.0001763	0.00312355	2.50535
NSF	Vesicle-fusing ATPase	-0.512165	0.0290374	0.0741577	1.12984
CDKN1B	Cyclin-dependent kinase inhibitor 1B	0.872033	0.00783875	0.0298563	1.52496
MAP2K3	Dual specificity mitogen-activated protein kinase kinase 3	-0.902921	0.00737789	0.0286822	1.54239
BRCC3	Lys-63-specific deubiquitinase BRCC36	0.466075	0.0119323	0.0400493	1.3974
RPL27A	60S ribosomal protein L27a	0.132772	0.46656	0.591824	0.227807
RPL5	60S ribosomal protein L5	-0.533719	0.00258747	0.0146046	1.83551
RPL21	60S ribosomal protein L21	-0.555717	0.105117	0.19604	0.707656
RPL28	60S ribosomal protein L28	-0.165173	0.35584	0.485114	0.314156
RPS9	40S ribosomal protein S9	-0.299945	0.199769	0.31785	0.497777
RPS5	40S ribosomal protein S5	-0.868514	0.00112211	0.00899255	2.04612
RPS10	40S ribosomal protein S10	-0.616362	0.0462098	0.105976	0.974792
MAP1B	Microtubule-associated protein 1B	0.154561	0.0830734	0.165725	0.780612
GNPDA1	Glucosamine-6-phosphate isomerase 1	0.755084	0.000752033	0.00702168	2.15356
YAP1	Transcriptional coactivator YAP1	0.472293	0.0123721	0.040953	1.38771
UTRN	Utrophin	0.178981	0.8031	0.86969	0.0606354
IQGAP1	Ras GTPase-activating-like protein IQGAP1	-0.789923	0.00222792	0.0134832	1.87021
GYG1	Glycogenin-1	-0.836749	0.243883	0.367041	0.435285
RABIF	Guanine nucleotide exchange factor MSS4	0.105106	0.570289	0.681039	0.166828
PLA2G4A	Cytosolic phospholipase A2	-0.435465	0.0638259	0.134924	0.869911
CAPZA2	F-actin-capping protein subunit alpha-2	0.249343	0.0608563	0.130522	0.884317
CAPZB	F-actin-capping protein subunit beta	0.423438	0.00226241	0.0136028	1.86637
EIF1AX	Eukaryotic translation initiation factor 1A, X-chromosomal	0.340386	0.0350918	0.0859015	1.066
ALDH1A3	Aldehyde dehydrogenase family 1 member A3	0.150554	0.0974978	0.185757	0.731054
QARS1	Glutamine--tRNA ligase	-0.556999	0.0778549	0.157569	0.80253
RPL29	60S ribosomal protein L29	0.585128	0.000908318	0.00788486	2.10321
UQCRFS1	Cytochrome b-c1 complex subunit Rieske, mitochondrial	0.349725	0.00678101	0.0271174	1.56675
ATP5PO	ATP synthase subunit O, mitochondrial	1.23919	0.00418936	0.0200117	1.69872
LIMS1	LIM and senescent cell antigen-like-containing domain protein 1	-0.914649	0.0020391	0.0129233	1.88863
PREP	Prolyl endopeptidase	0.380638	0.000306469	0.00447631	2.34908
ME1	NADP-dependent malic enzyme	0.396633	0.00296543	0.0160071	1.79569
RFX5	DNA-binding protein RFX5	0.605893	0.0756753	0.154168	0.812006
PIP4K2A	Phosphatidylinositol 5-phosphate 4-kinase type-2 alpha	-0.011841	0.971062	0.982195	0.00780246
SOX9	Transcription factor SOX-9	-1.18191	0.150095	0.256873	0.590282
ARCN1	Coatomer subunit delta	-0.129694	0.497674	0.621266	0.206722
LSS	Lanosterol synthase	0.192609	0.188241	0.303984	0.517149
GCLC	Glutamate--cysteine ligase catalytic subunit	-0.664602	0.000373636	0.00496994	2.30365
GCLM	Glutamate--cysteine ligase regulatory subunit	-0.200561	0.149182	0.255715	0.592244
PSMD8	26S proteasome non-ATPase regulatory subunit 8	-0.464898	0.0801607	0.161254	0.79249
PRRC2A	Protein PRRC2A	0.4764	0.0129127	0.0421698	1.375
GSS	Glutathione synthetase	0.987708	0.000483164	0.00564518	2.24832
CCT5	T-complex protein 1 subunit epsilon	-0.19985	0.183247	0.29781	0.52606
NES	Nestin	0.718145	5.90498e-06	0.000633247	3.19843
HSPA13	Heat shock 70 kDa protein 13	0.990126	0.000861895	0.00758854	2.11984
CSNK1A1	Casein kinase I isoform alpha	-0.458117	0.00205244	0.0129233	1.88863
CSNK1D	Casein kinase I isoform delta	0.853661	0.0195168	0.0555804	1.25508
IDH2	Isocitrate dehydrogenase [NADP], mitochondrial	-0.0267917	0.867738	0.915144	0.0385105
PITPNB	Phosphatidylinositol transfer protein beta isoform	0.285295	0.023504	0.0635048	1.19719
HSPA7	Putative heat shock 70 kDa protein 7	0.0226135	0.942409	0.963818	0.0160049
ADGRE5	Adhesion G protein-coupled receptor E5	0.93537	2.28167e-05	0.00120154	2.92026
POLD2	DNA polymerase delta subunit 2	-0.493329	0.0835174	0.166074	0.779697
MARCKSL1	MARCKS-related protein	0.694438	0.00369369	0.0184386	1.73427
PXN	Paxillin	-0.191439	0.142639	0.248641	0.604427
CAMLG	Guided entry of tail-anchored proteins factor CAMLG	0.997504	0.0826264	0.165215	0.781952
MAPKAPK2	MAP kinase-activated protein kinase 2	0.365405	0.214598	0.336126	0.473497
ALDH9A1	4-trimethylaminobutyraldehyde dehydrogenase	0.592185	0.00139486	0.010236	1.98987
RPL34	60S ribosomal protein L34	0.634428	0.00625542	0.0255924	1.59189
RPIA	Ribose-5-phosphate isomerase	1.19659	0.00231029	0.0137378	1.86208
LMAN1	Protein ERGIC-53	0.5102	0.066007	0.138451	0.858703
NASP	Nuclear autoantigenic sperm protein	0.965498	5.65689e-06	0.000627045	3.2027
FASN	Fatty acid synthase	-0.426906	0.059033	0.127423	0.894752
FNTA	Protein farnesyltransferase/geranylgeranyltransferase type-1 subunit alpha	0.336646	0.0318435	0.0796641	1.09874
FNTB	Protein farnesyltransferase subunit beta	0.616946	0.000971567	0.00820329	2.08601
DHPS	Deoxyhypusine synthase	0.452509	0.0125896	0.0413975	1.38303
CCT3	T-complex protein 1 subunit gamma	-0.219263	0.329958	0.460876	0.336416
MRPL19	39S ribosomal protein L19, mitochondrial	0.0954108	0.618459	0.722985	0.140871
ARRB1	Beta-arrestin-1	1.21493	0.00330813	0.0171073	1.76682
TUFM	Elongation factor Tu, mitochondrial	-1.1956	6.9498e-05	0.00198967	2.70122
ALDH7A1	Alpha-aminoadipic semialdehyde dehydrogenase	-0.543476	0.00500546	0.0223539	1.65065
INPP1	Inositol polyphosphate 1-phosphatase	-0.748455	0.0122177	0.0406599	1.39083
CENPF	Centromere protein F	0.11288	0.536399	0.653382	0.184833
SRP9	Signal recognition particle 9 kDa protein	0.625767	0.0143336	0.0454127	1.34282
UBE2A	Ubiquitin-conjugating enzyme E2 A	0.771475	0.0137155	0.0440835	1.35572
PCYT1A	Choline-phosphate cytidylyltransferase A	-0.56155	0.0249454	0.0664032	1.17781
AARS1	Alanine--tRNA ligase, cytoplasmic	-1.35613	2.97351e-05	0.00132759	2.87693
CARS1	Cysteine--tRNA ligase, cytoplasmic	-0.598633	0.00101966	0.00847401	2.07191
HARS2	Histidine--tRNA ligase, mitochondrial	-1.08967	8.48177e-05	0.00224573	2.64864
SARS1	Serine--tRNA ligase, cytoplasmic	-0.0846255	0.271385	0.398099	0.400009
PPM1F	Protein phosphatase 1F	-0.597605	0.121637	0.218734	0.660084
PRIM1	DNA primase small subunit	-0.161217	0.345711	0.475597	0.322761
CSNK1E	Casein kinase I isoform epsilon	0.538524	0.0142281	0.0452932	1.34397
CTCF	Transcriptional repressor CTCF	0.952254	0.00252637	0.0144814	1.83919
CEBPD	CCAAT/enhancer-binding protein delta	-0.195734	0.373421	0.501794	0.299474
PSMB3	Proteasome subunit beta type-3	0.37772	0.0176524	0.0519125	1.28473
PSMB2	Proteasome subunit beta type-2	0.415387	0.015121	0.0471292	1.32671
MCM2	DNA replication licensing factor MCM2	-1.01042	0.000163792	0.00302053	2.51992
ACADVL	Very long-chain specific acyl-CoA dehydrogenase, mitochondrial	-0.396404	0.0465666	0.106711	0.971791
YLPM1	YLP motif-containing protein 1	0.114677	0.264281	0.390727	0.408126
ACOT2	Acyl-coenzyme A thioesterase 2, mitochondrial	0.619532	0.289149	0.417498	0.379346
TMED10	Transmembrane emp24 domain-containing protein 10	1.08692	0.0123848	0.0409638	1.3876
RBM25	RNA-binding protein 25	-0.0192017	0.91552	0.946046	0.0240877
NUMB	Protein numb homolog	-0.36967	0.0519452	0.116231	0.934676
EIF2B2	Translation initiation factor eIF-2B subunit beta	-0.504466	0.0459775	0.105499	0.97675
HINT1	Adenosine 5'-monophosphoramidase HINT1	0.451489	0.0777708	0.157472	0.802796
FHIT	Bis(5'-adenosyl)-triphosphatase	0.615736	0.00491016	0.0220503	1.65659
NUP153	Nuclear pore complex protein Nup153	-0.261716	0.083599	0.166145	0.779513
RANBP2	E3 SUMO-protein ligase RanBP2	0.585628	0.027411	0.0710419	1.14849
NDUFV1	NADH dehydrogenase [ubiquinone] flavoprotein 1, mitochondrial	0.134248	0.233684	0.356203	0.448303
GSK3A	Glycogen synthase kinase-3 alpha	1.38407	0.0001657	0.00302053	2.51992
GSK3B	Glycogen synthase kinase-3 beta	0.971827	0.000155958	0.00300985	2.52146
NT5C2	Cytosolic purine 5'-nucleotidase	0.163985	0.153598	0.261935	0.581806
SEPHS1	Selenide, water dikinase 1	0.119344	0.446867	0.573577	0.241408
MTHFS	5-formyltetrahydrofolate cyclo-ligase	-1.18933	0.00524853	0.0231288	1.63585
GMPS	GMP synthase [glutamine-hydrolyzing]	-0.361069	0.00816319	0.0307795	1.51174
MRE11	Double-strand break repair protein MRE11	-0.927119	0.000336057	0.00477773	2.32078
KHK	Ketohexokinase	0.901073	0.0695462	0.144196	0.841048
HNMT	Histamine N-methyltransferase	0.500995	0.0231152	0.0627289	1.20253
GNAQ	Guanine nucleotide-binding protein G(q) subunit alpha	0.00843172	0.973207	0.983012	0.00744118
IDH3A	Isocitrate dehydrogenase [NAD] subunit alpha, mitochondrial	-0.539551	0.0121297	0.0404916	1.39264
CRIP1	Cysteine-rich protein 1	0.880477	0.0187568	0.054004	1.26757
PPOX	Protoporphyrinogen oxidase	0.0937072	0.793001	0.863513	0.0637313
GDI2	Rab GDP dissociation inhibitor beta	0.215991	0.0530848	0.117685	0.92928
EMD	Emerin	0.359297	0.220839	0.342915	0.464813
SERPINB8	Serpin B8	0.746365	0.179955	0.293676	0.532132
SERPINB9	Serpin B9	0.247567	0.053819	0.118947	0.924648
SERPINH1	Serpin H1	0.729031	0.00207861	0.0130419	1.88466
CSRP3	Cysteine and glycine-rich protein 3	0.0488685	0.897829	0.933907	0.0296965
ST13	Hsc70-interacting protein	0.640375	0.00114122	0.00903454	2.04409
ERF	ETS domain-containing transcription factor ERF	0.352094	0.312776	0.442496	0.35409
VASP	Vasodilator-stimulated phosphoprotein	0.671222	6.16614e-05	0.00186819	2.72858
DNM2	Dynamin-2	-0.610362	0.0360959	0.0878617	1.0562
METAP2	Methionine aminopeptidase 2	-0.322496	0.0829774	0.165686	0.780713
NUDT2	Bis(5'-nucleosyl)-tetraphosphatase [asymmetrical]	-0.422175	0.101098	0.190934	0.719116
TUB	Tubby protein homolog	0.659068	0.00154884	0.0109765	1.95954
CDK7	Cyclin-dependent kinase 7	0.174139	0.641705	0.742927	0.129054
CDK9	Cyclin-dependent kinase 9	0.81149	0.0212913	0.0590771	1.22858
LRBA	Lipopolysaccharide-responsive and beige-like anchor protein	-0.344251	0.042316	0.0992577	1.00324
BCAM	Basal cell adhesion molecule	0.32454	0.00279627	0.0153795	1.81306
PPT1	Palmitoyl-protein thioesterase 1	-0.542937	0.00395851	0.019271	1.7151
RPL14	60S ribosomal protein L14	-0.102281	0.80059	0.868712	0.0611241
CCT8	T-complex protein 1 subunit theta	-0.371071	0.0869697	0.171051	0.766874
CCT4	T-complex protein 1 subunit delta	-0.234592	0.178733	0.292232	0.534272
ANXA11	Annexin A11	0.436568	0.117852	0.214208	0.669164
PAPOLA	Poly(A) polymerase alpha	-0.740595	0.00431143	0.0203697	1.69101
FXR1	Fragile X mental retardation syndrome-related protein 1	1.0466	0.00593443	0.024811	1.60536
FXR2	Fragile X mental retardation syndrome-related protein 2	0.12807	0.622049	0.725612	0.139296
RAB5C	Ras-related protein Rab-5C	0.0689702	0.793444	0.863658	0.063658
RAB7A	Ras-related protein Rab-7a	0.293329	0.118311	0.214627	0.668315
RAB9A	Ras-related protein Rab-9A	-0.0281324	0.902704	0.937398	0.028076
RAB13	Ras-related protein Rab-13	-0.553945	0.175721	0.288071	0.540501
DAP	Death-associated protein 1	0.987551	0.00330126	0.0171073	1.76682
DUSP3	Dual specificity protein phosphatase 3	0.141835	0.534074	0.651283	0.18623
SMARCA2	Probable global transcription activator SNF2L2	0.43264	0.053045	0.117657	0.929382
SMARCA4	Transcription activator BRG1	0.231915	0.188978	0.304491	0.516425
IDH3G	Isocitrate dehydrogenase [NAD] subunit gamma, mitochondrial	-0.393677	0.0388089	0.0931026	1.03104
GALK1	Galactokinase	-0.937597	0.000136234	0.00283144	2.54799
SSR4	Translocon-associated protein subunit delta	1.04965	0.00424873	0.0201373	1.696
BCAP31	B-cell receptor-associated protein 31	0.511225	0.0293841	0.0747465	1.12641
TPMT	Thiopurine S-methyltransferase	-0.11402	0.549365	0.664681	0.177387
MECP2	Methyl-CpG-binding protein 2	0.464377	0.0145502	0.0458458	1.3387
HCFC1	Host cell factor 1	0.457641	0.000714826	0.00684215	2.16481
ALDH3A2	Aldehyde dehydrogenase family 3 member A2	-0.078925	0.684237	0.776367	0.109933
ALDH5A1	Succinate-semialdehyde dehydrogenase, mitochondrial	0.505515	0.0682168	0.142053	0.847551
HSD17B4	Peroxisomal multifunctional enzyme type 2	0.608531	0.000610607	0.00624732	2.20431
PSMD7	26S proteasome non-ATPase regulatory subunit 7	-1.242	0.000141811	0.00285529	2.54435
SGSH	N-sulphoglucosamine sulphohydrolase	0.70534	0.000552261	0.00602998	2.21968
USP11	Ubiquitin carboxyl-terminal hydrolase 11	-0.696373	0.196185	0.313301	0.504038
DYNLT3	Dynein light chain Tctex-type 3	0.794183	0.162123	0.272284	0.564978
VAMP7	Vesicle-associated membrane protein 7	0.301241	0.131039	0.232355	0.633849
RPS6KA3	Ribosomal protein S6 kinase alpha-3	-0.503645	0.0814242	0.163188	0.787312
AKR1D1	Aldo-keto reductase family 1 member D1	0.412705	0.0599922	0.129285	0.888451
HDGF	Hepatoma-derived growth factor	0.960004	0.000732939	0.00693325	2.15906
LUM	Lumican	0.744758	0.0483104	0.109919	0.958928
CNN1	Calponin-1	1.04616	0.00443804	0.0207862	1.68223
CCNH	Cyclin-H	-0.31145	0.494308	0.618672	0.208539
MNAT1	CDK-activating kinase assembly factor MAT1	0.17232	0.585138	0.693978	0.158654
NDUFA8	NADH dehydrogenase [ubiquinone] 1 alpha subcomplex subunit 8	0.283658	0.245734	0.368985	0.432991
HNRNPA3	Heterogeneous nuclear ribonucleoprotein A3	0.822919	0.000932674	0.00796828	2.09864
PGD	6-phosphogluconate dehydrogenase, decarboxylating	0.244041	0.0834192	0.165981	0.77994
HNRNPM	Heterogeneous nuclear ribonucleoprotein M	0.513641	0.0830599	0.165725	0.780612
KPNA2	Importin subunit alpha-1	0.173094	0.421286	0.549387	0.260121
KPNA1	Importin subunit alpha-5	0.276464	0.264826	0.391141	0.407667
NCBP2	Nuclear cap-binding protein subunit 2	0.311965	0.0865924	0.170542	0.768169
RAP1GDS1	Rap1 GTPase-GDP dissociation stimulator 1	0.44703	0.00553935	0.0239227	1.62119
POLR2H	DNA-directed RNA polymerases I, II, and III subunit RPABC3	0.187794	0.231102	0.354149	0.450814
POLR2J;POLR2J2;POLR2J3	DNA-directed RNA polymerase II subunit RPB11-a;DNA-directed RNA polymerase II subunit RPB11-b1;DNA-directed RNA polymerase II subunit RPB11-b2	0.937096	0.0147711	0.0463785	1.33368
MAP2K6	Dual specificity mitogen-activated protein kinase kinase 6	0.104766	0.633424	0.736238	0.132982
ARHGDIA	Rho GDP-dissociation inhibitor 1	0.421237	0.00468106	0.0215279	1.667
ARHGDIB	Rho GDP-dissociation inhibitor 2	0.397961	0.505598	0.627174	0.202612
AGFG1	Arf-GAP domain and FG repeat-containing protein 1	0.183231	0.480216	0.605064	0.218199
HNRNPF	Heterogeneous nuclear ribonucleoprotein F	0.436239	0.0177514	0.0520621	1.28348
GTF2A1	Transcription initiation factor IIA subunit 1	0.704542	0.0125151	0.0412684	1.38438
GTF2A2	Transcription initiation factor IIA subunit 2	0.686929	0.0868626	0.170996	0.767014
MSH6	DNA mismatch repair protein Msh6	-0.140051	0.536085	0.653184	0.184964
KIF11	Kinesin-like protein KIF11	-0.0568068	0.863445	0.912686	0.0396785
VAV2	Guanine nucleotide exchange factor VAV2	0.152586	0.673009	0.767251	0.115062
ZNF140	Zinc finger protein 140	0.584626	0.0896597	0.174594	0.757971
RIDA	2-iminobutanoate/2-iminopropanoate deaminase	1.20672	0.00114563	0.00903454	2.04409
SMS	Spermine synthase	-0.121049	0.232683	0.35588	0.448697
HK2	Hexokinase-2	-0.612483	0.145078	0.251271	0.599858
MRPL12	39S ribosomal protein L12, mitochondrial	-0.142477	0.225333	0.348645	0.457617
THOP1	Thimet oligopeptidase	0.625262	0.0482367	0.109809	0.959362
AKR1C2	Aldo-keto reductase family 1 member C2	0.508095	0.0148166	0.046482	1.33272
CAPZA1	F-actin-capping protein subunit alpha-1	0.132382	0.0864431	0.170403	0.768523
CRIP2	Cysteine-rich protein 2	0.268619	0.169094	0.279646	0.553391
NUP98	Nuclear pore complex protein Nup98-Nup96	0.424674	0.00414139	0.0198553	1.70212
BLVRA	Biliverdin reductase A	-0.227598	0.0670566	0.140109	0.853534
SLC25A1	Tricarboxylate transport protein, mitochondrial	0.26078	0.615118	0.720053	0.142636
PPP5C	Serine/threonine-protein phosphatase 5	0.87692	0.00110776	0.00892519	2.04938
PLK1	Serine/threonine-protein kinase PLK1	0.00372007	0.98646	0.990354	0.0042095
ARFIP2	Arfaptin-2	-0.154334	0.62336	0.726945	0.138498
ARFIP1	Arfaptin-1	-0.148013	0.288307	0.416422	0.380466
NUBP1	Cytosolic Fe-S cluster assembly factor NUBP1	-0.244749	0.447886	0.574479	0.240726
ACLY	ATP-citrate synthase	-0.490939	0.00378354	0.0186502	1.72932
METAP1	Methionine aminopeptidase 1	-0.215485	0.188748	0.304316	0.516675
SUCLG1	Succinate--CoA ligase [ADP/GDP-forming] subunit alpha, mitochondrial	-0.162749	0.665662	0.762091	0.117993
MVD	Diphosphomevalonate decarboxylase	-0.32231	0.289764	0.418108	0.378712
PGGT1B	Geranylgeranyl transferase type-1 subunit beta	-0.43938	0.0171161	0.0508475	1.29373
RABGGTB	Geranylgeranyl transferase type-2 subunit beta	0.19475	0.0993499	0.188701	0.724227
COPB1	Coatomer subunit beta	-0.303362	0.229267	0.352461	0.452889
COPA	Coatomer subunit alpha	-0.107876	0.274316	0.401852	0.395933
CTSC	Dipeptidyl peptidase 1	0.31904	0.100993	0.190902	0.71919
CLTCL1	Clathrin heavy chain 2	0.186104	0.220995	0.342915	0.464813
AP2S1	AP-2 complex subunit sigma	-0.108764	0.684723	0.776511	0.109853
HCCS	Holocytochrome c-type synthase	0.369009	0.539786	0.656029	0.183077
MAPK12	Mitogen-activated protein kinase 12	0.662307	0.0326956	0.0810919	1.09102
POLR2K	DNA-directed RNA polymerases I, II, and III subunit RPABC4	0.671507	0.0102014	0.035942	1.4444
SLC16A1	Monocarboxylate transporter 1	1.15967	0.0338437	0.0836037	1.07777
IST1	IST1 homolog	0.806672	0.00027168	0.00419455	2.37731
SEC24C	Protein transport protein Sec24C	0.174368	0.404859	0.533925	0.27252
SUB1	Activated RNA polymerase II transcriptional coactivator p15	0.427835	0.0454212	0.104445	0.981114
CLNS1A	Methylosome subunit pICln	0.24013	0.246375	0.369492	0.432395
RARS1	Arginine--tRNA ligase, cytoplasmic	-0.296938	0.241158	0.36452	0.438279
ATXN3	Ataxin-3	0.549105	0.0876058	0.171677	0.765287
ATN1	Atrophin-1	0.964303	0.000525481	0.00590041	2.22912
CACNA2D1	Voltage-dependent calcium channel subunit alpha-2/delta-1	0.410569	0.118287	0.214627	0.668315
YARS1	Tyrosine--tRNA ligase, cytoplasmic	-0.477	0.00642509	0.0260072	1.58491
USP14	Ubiquitin carboxyl-terminal hydrolase 14	-0.133172	0.278269	0.405855	0.391629
PRKAG1	5'-AMP-activated protein kinase subunit gamma-1	-0.592654	0.0184269	0.053427	1.27224
HSPA2	Heat shock-related 70 kDa protein 2	-0.522249	0.00362223	0.0182292	1.73923
BCAT1	Branched-chain-amino-acid aminotransferase, cytosolic	0.764793	0.00286001	0.0156504	1.80547
ATP1B3	Sodium/potassium-transporting ATPase subunit beta-3	1.03552	0.0282462	0.0727703	1.13805
RAD23A	UV excision repair protein RAD23 homolog A	0.720486	0.000724262	0.00688128	2.16233
RAD23B	UV excision repair protein RAD23 homolog B	0.534811	8.61598e-05	0.00225586	2.64669
NAGLU	Alpha-N-acetylglucosaminidase	0.677761	0.00898106	0.032756	1.48471
AK2	Adenylate kinase 2, mitochondrial	0.253842	0.01005	0.0355856	1.44873
ALDH18A1	Delta-1-pyrroline-5-carboxylate synthase	-0.575335	0.0634091	0.13424	0.872119
NAPA	Alpha-soluble NSF attachment protein	0.396549	0.0132759	0.0429899	1.36663
EIF5	Eukaryotic translation initiation factor 5	-0.0308003	0.545964	0.660936	0.17984
SLC12A2	Solute carrier family 12 member 2	0.81387	0.00161736	0.0112911	1.94727
PSMD4	26S proteasome non-ATPase regulatory subunit 4	0.0922324	0.407055	0.53633	0.270568
DRG2	Developmentally-regulated GTP-binding protein 2	-0.657026	0.00196463	0.0126574	1.89766
CSE1L	Exportin-2	-0.263479	0.146211	0.252323	0.598043
VCP	Transitional endoplasmic reticulum ATPase	0.131126	0.242497	0.365652	0.436933
MFAP1	Microfibrillar-associated protein 1	0.621332	0.00127016	0.00965011	2.01547
HADHB	Trifunctional enzyme subunit beta, mitochondrial	0.274878	0.353983	0.483645	0.315473
MANF	Mesencephalic astrocyte-derived neurotrophic factor	1.02794	0.00127409	0.00966299	2.01489
AFDN	Afadin	0.526409	0.0353029	0.0862715	1.06413
NAP1L1	Nucleosome assembly protein 1-like 1	-0.282065	0.0692213	0.143729	0.842455
CASP7	Caspase-7	0.607348	0.00447426	0.0208591	1.6807
CASP6	Caspase-6	0.684576	0.000669225	0.00666604	2.17613
ADK	Adenosine kinase	0.652157	0.00168729	0.0117081	1.93151
ADAR	Double-stranded RNA-specific adenosine deaminase	0.130041	0.581061	0.689711	0.161333
CDH13	Cadherin-13	0.491111	0.139295	0.244189	0.612273
TPD52	Tumor protein D52	0.281168	0.0270861	0.0705703	1.15138
SEC13	Protein SEC13 homolog	0.568997	0.00182254	0.0121587	1.91511
SNU13	NHP2-like protein 1	0.451468	0.0257121	0.067756	1.16905
NPEPPS	Puromycin-sensitive aminopeptidase	0.4441	0.0237818	0.0640953	1.19317
GFER	FAD-linked sulfhydryl oxidase ALR	0.911757	0.00582966	0.0245284	1.61033
OXCT1	Succinyl-CoA:3-ketoacid coenzyme A transferase 1, mitochondrial	0.134787	0.216398	0.337729	0.471431
SUMO3	Small ubiquitin-related modifier 3	1.10044	0.00273243	0.0151499	1.81959
EIF3B	Eukaryotic translation initiation factor 3 subunit B	0.396451	0.0119062	0.0400239	1.39768
BID	BH3-interacting domain death agonist	0.0762912	0.317729	0.4477	0.349013
ATP5MF	ATP synthase subunit f, mitochondrial	-0.468849	0.320104	0.449785	0.346995
NDUFV3	NADH dehydrogenase [ubiquinone] flavoprotein 3, mitochondrial	0.514768	0.0284215	0.0730911	1.13614
MARS1	Methionine--tRNA ligase, cytoplasmic	-1.63107	8.52535e-06	0.000752145	3.1237
ITGA1	Integrin alpha-1	0.25733	0.110559	0.203989	0.690393
ARPP19	cAMP-regulated phosphoprotein 19	1.00627	0.002247	0.0135478	1.86813
MAZ	Myc-associated zinc finger protein	0.670471	0.00746825	0.0289035	1.53905
ATP5F1E	ATP synthase subunit epsilon, mitochondrial	0.636691	0.0565493	0.123404	0.908672
ATP5ME	ATP synthase subunit e, mitochondrial	0.708724	0.0363543	0.0882424	1.05432
HDAC4	Histone deacetylase 4	-0.169548	0.577145	0.686759	0.163196
EIF6	Eukaryotic translation initiation factor 6	-0.139543	0.331732	0.462456	0.334929
CTBP2	C-terminal-binding protein 2	-1.05318	0.0063532	0.0258355	1.58778
BCAR1	Breast cancer anti-estrogen resistance protein 1	1.01259	0.00815211	0.0307795	1.51174
WDR4	tRNA (guanine-N(7)-)-methyltransferase non-catalytic subunit WDR4	0.269955	0.0671331	0.140133	0.853458
SCAND1	SCAN domain-containing protein 1	1.41992	0.0572092	0.124566	0.904601
TMEM33	Transmembrane protein 33	0.572047	0.020432	0.0575799	1.23973
SYNJ2BP	Synaptojanin-2-binding protein	0.727174	8.49092e-05	0.00224573	2.64864
NUP107	Nuclear pore complex protein Nup107	-0.431138	0.00815851	0.0307795	1.51174
EPPK1	Epiplakin	0.331776	0.146742	0.252905	0.597043
MTPN	Myotrophin	0.966124	0.000163431	0.00302053	2.51992
ARPC4	Actin-related protein 2/3 complex subunit 4	-0.203964	0.0626214	0.133077	0.875896
ANAPC15	Anaphase-promoting complex subunit 15	1.2619	0.0160729	0.0490008	1.3098
TPI1	Triosephosphate isomerase	0.770986	0.0302893	0.0765287	1.11618
EIF3E	Eukaryotic translation initiation factor 3 subunit E	-0.164012	0.350563	0.479937	0.318816
SEC61B	Protein transport protein Sec61 subunit beta	0.688313	0.0585182	0.126931	0.896431
PPP4C	Serine/threonine-protein phosphatase 4 catalytic subunit	0.96367	0.00406627	0.019597	1.70781
GABARAPL2	Gamma-aminobutyric acid receptor-associated protein-like 2	0.341721	0.185663	0.300833	0.521675
MYL6	Myosin light polypeptide 6	0.0646172	0.421595	0.549624	0.259934
PFN3	Profilin-3	1.05219	0.00193405	0.0125727	1.90057
ACTB	Actin, cytoplasmic 1	-0.700435	0.000184232	0.00322443	2.49155
RAC3	Ras-related C3 botulinum toxin substrate 3	-0.179479	0.470194	0.595195	0.225341
EIF4A1	Eukaryotic initiation factor 4A-I	-0.61243	0.00670032	0.0268259	1.57145
RPS20	40S ribosomal protein S20	-0.0975273	0.763798	0.83911	0.0761811
SNAP25	Synaptosomal-associated protein 25	-0.17681	0.716014	0.800861	0.0964428
PRPS1	Ribose-phosphate pyrophosphokinase 1	0.115261	0.475593	0.600464	0.221513
PSMA6	Proteasome subunit alpha type-6	0.828845	0.000696887	0.00678523	2.16844
S100A10	Protein S100-A10	0.545595	0.00842693	0.0315135	1.5015
CDC42	Cell division control protein 42 homolog	0.228819	0.0969893	0.185298	0.732129
DSTN	Destrin	0.104823	0.419024	0.546768	0.262197
GMFB	Glia maturation factor beta	0.413503	0.0155817	0.048114	1.31773
RAB8A	Ras-related protein Rab-8A	0.0883878	0.758239	0.834256	0.0787008
SPCS3	Signal peptidase complex subunit 3	0.995041	0.159395	0.269587	0.569301
RAB2A	Ras-related protein Rab-2A	0.162391	0.440959	0.568695	0.24512
RAB5B	Ras-related protein Rab-5B	-0.0533514	0.850354	0.903214	0.0442095
CKS1B	Cyclin-dependent kinases regulatory subunit 1	0.509438	0.0131291	0.0426425	1.37016
RAB10	Ras-related protein Rab-10	0.00869656	0.956483	0.972866	0.0119468
CXCR4	C-X-C chemokine receptor type 4	0.290879	0.619228	0.723297	0.140683
UBE2D3	Ubiquitin-conjugating enzyme E2 D3	-0.0306986	0.912881	0.944338	0.0248727
UBE2M	NEDD8-conjugating enzyme Ubc12	0.0622528	0.49525	0.619057	0.208269
UBE2K	Ubiquitin-conjugating enzyme E2 K	0.153868	0.155134	0.263722	0.578853
UBE2N	Ubiquitin-conjugating enzyme E2 N	-0.174215	0.0184172	0.053427	1.27224
RAB14	Ras-related protein Rab-14	0.245593	0.219704	0.341991	0.465985
ACTR3	Actin-related protein 3	-0.368828	0.00333041	0.0172011	1.76444
ACTR2	Actin-related protein 2	-0.259877	0.0042096	0.0200756	1.69733
ACTR1A	Alpha-centractin	-0.472665	0.00117664	0.00915001	2.03858
COPS2	COP9 signalosome complex subunit 2	-0.122411	0.307443	0.436908	0.35961
ARF3	ADP-ribosylation factor 3	-0.0506702	0.720376	0.805115	0.0941419
POLR2F	DNA-directed RNA polymerases I, II, and III subunit RPABC2	0.105722	0.507568	0.629073	0.201299
ABCE1	ATP-binding cassette sub-family E member 1	-0.514431	0.000749084	0.00702168	2.15356
RAP1B	Ras-related protein Rap-1b	-0.884473	0.00158021	0.0111146	1.95411
RAP2B	Ras-related protein Rap-2b	0.341524	0.621949	0.725612	0.139296
MAX	Protein max	0.578572	0.00112708	0.00899255	2.04612
RPS3A	40S ribosomal protein S3a	-0.12484	0.508046	0.629308	0.201137
RPL26	60S ribosomal protein L26	0.25714	0.126939	0.226666	0.644614
PSME3	Proteasome activator complex subunit 3	-0.268829	0.14415	0.250164	0.601775
RPL15	60S ribosomal protein L15	0.415172	0.0255666	0.0675799	1.17018
MAGOH	Protein mago nashi homolog	-0.871008	0.0293891	0.0747465	1.12641
RPL27	60S ribosomal protein L27	0.359394	0.237231	0.359211	0.44465
ATP6V0D1	V-type proton ATPase subunit d 1	0.0439676	0.84914	0.903204	0.0442139
PCBD1	Pterin-4-alpha-carbinolamine dehydratase	1.61854	0.000442653	0.00536019	2.27082
RPL37A	60S ribosomal protein L37a	-1.57266	0.0103651	0.0363308	1.43973
RHOA	Transforming protein RhoA	-0.266523	0.211761	0.332284	0.478491
RND3	Rho-related GTP-binding protein RhoE	-0.65231	0.0744536	0.152181	0.81764
NAA20	N-alpha-acetyltransferase 20	-0.327275	0.103311	0.19359	0.713116
HSPE1	10 kDa heat shock protein, mitochondrial	0.766424	0.0155124	0.0480029	1.31873
SEC61A1	Protein transport protein Sec61 subunit alpha isoform 1	0.657867	0.42595	0.554299	0.256256
LYZ	Lysozyme C	0.131321	0.682256	0.774526	0.110964
VBP1	Prefoldin subunit 3	0.563564	3.149e-06	0.000523582	3.28102
STXBP1	Syntaxin-binding protein 1	-0.289528	0.327805	0.458757	0.338417
B2M	Beta-2-microglobulin	0.699731	0.0171374	0.0508475	1.29373
NPC2	NPC intracellular cholesterol transporter 2	1.31593	0.00381554	0.0187651	1.72665
COPZ1	Coatomer subunit zeta-1	-0.631533	0.00785132	0.0298728	1.52472
GNG11	Guanine nucleotide-binding protein G(I)/G(S)/G(O) subunit gamma-11	-0.106963	0.775485	0.849291	0.0709437
SUMO2	Small ubiquitin-related modifier 2	0.950354	0.000957698	0.0081179	2.09056
UFM1	Ubiquitin-fold modifier 1	0.353065	0.0119026	0.0400239	1.39768
DCAF7	DDB1- and CUL4-associated factor 7	0.26418	0.101281	0.191033	0.718891
WDR5	WD repeat-containing protein 5	0.686492	0.0102451	0.036037	1.44325
AP1S1	AP-1 complex subunit sigma-1A	-0.587861	0.268455	0.395276	0.4031
NUTF2	Nuclear transport factor 2	0.949768	0.000380199	0.00499575	2.3014
HNRNPK	Heterogeneous nuclear ribonucleoprotein K	0.117819	0.208767	0.3283	0.483729
YWHAG	14-3-3 protein gamma	0.194482	0.20217	0.320728	0.493864
RRAS2	Ras-related protein R-Ras2	-0.394532	0.0586214	0.127091	0.895884
TIMM10	Mitochondrial import inner membrane translocase subunit Tim10	0.813597	0.0225937	0.0617398	1.20943
RPS7	40S ribosomal protein S7	-0.747998	0.0184733	0.0534539	1.27202
PPP1CA	Serine/threonine-protein phosphatase PP1-alpha catalytic subunit	0.134012	0.228171	0.351424	0.454169
PPP1CB	Serine/threonine-protein phosphatase PP1-beta catalytic subunit	0.199369	0.27092	0.397822	0.400311
NCS1	Neuronal calcium sensor 1	0.64481	0.00189389	0.0124492	1.90486
PSMC1	26S proteasome regulatory subunit 4	-1.2494	4.7075e-05	0.00166677	2.77813
PSMC5	26S proteasome regulatory subunit 8	-1.26401	0.000454593	0.00541379	2.2665
RPS8	40S ribosomal protein S8	0.385733	0.279226	0.40684	0.390577
RPS15A	40S ribosomal protein S15a	-0.17633	0.645784	0.745894	0.127323
RPS16	40S ribosomal protein S16	-0.233968	0.24153	0.364839	0.437899
UBE2G1	Ubiquitin-conjugating enzyme E2 G1	0.249031	0.0861009	0.169883	0.76985
UBE2H	Ubiquitin-conjugating enzyme E2 H	0.0815081	0.580024	0.688869	0.161863
YWHAE	14-3-3 protein epsilon	0.456285	0.0142898	0.0453894	1.34305
RPS14	40S ribosomal protein S14	-0.0844618	0.675669	0.769878	0.113578
RPS23	40S ribosomal protein S23	-0.201006	0.104386	0.195098	0.709748
RPS18	40S ribosomal protein S18	-0.278113	0.137731	0.241939	0.616295
RPS29	40S ribosomal protein S29	0.214239	0.362637	0.490667	0.309213
RPS13	40S ribosomal protein S13	-0.08211	0.807051	0.872555	0.0592073
RPS11	40S ribosomal protein S11	-0.131815	0.334871	0.465781	0.331818
SNRPE	Small nuclear ribonucleoprotein E	0.218672	0.0471991	0.107788	0.967431
SNRPF	Small nuclear ribonucleoprotein F	0.761319	0.000279069	0.00424852	2.37176
SNRPG	Small nuclear ribonucleoprotein G	0.669299	0.00197731	0.0126824	1.8968
LSM3	U6 snRNA-associated Sm-like protein LSm3	0.128983	0.567759	0.679896	0.167558
LSM6	U6 snRNA-associated Sm-like protein LSm6	0.678478	0.000191049	0.00329525	2.48211
SNRPD1	Small nuclear ribonucleoprotein Sm D1	0.87354	0.0123587	0.0409398	1.38785
SNRPD2	Small nuclear ribonucleoprotein Sm D2	0.599936	0.00187141	0.0124082	1.90629
SNRPD3	Small nuclear ribonucleoprotein Sm D3	0.486353	0.0398188	0.0950506	1.02205
TMSB4X	Thymosin beta-4	0.900114	0.00751621	0.0290631	1.53666
ARF6	ADP-ribosylation factor 6	-0.919515	0.00858656	0.0317262	1.49858
PSMC6	26S proteasome regulatory subunit 10B	-1.35187	6.75189e-05	0.00195895	2.70798
RPL7A	60S ribosomal protein L7a	0.482657	0.0368051	0.0888875	1.05116
POLR2G	DNA-directed RNA polymerase II subunit RPB7	0.0904579	0.676426	0.769929	0.113549
ETF1	Eukaryotic peptide chain release factor subunit 1	-0.566129	0.00516829	0.0228954	1.64025
CNBP	CCHC-type zinc finger nucleic acid binding protein	1.43091	0.00325407	0.0170101	1.76929
RPS4X	40S ribosomal protein S4, X isoform	0.153641	0.585762	0.694337	0.15843
PPP2CB	Serine/threonine-protein phosphatase 2A catalytic subunit beta isoform	0.765782	0.0980508	0.186729	0.728789
ACTA2	Actin, aortic smooth muscle	-1.19512	0.000124699	0.00269537	2.56938
RHOB	Rho-related GTP-binding protein RhoB	0.366067	0.572542	0.682975	0.165595
RPL23A	60S ribosomal protein L23a	0.324441	0.018805	0.0540877	1.2669
RPS6	40S ribosomal protein S6	0.161069	0.500668	0.623563	0.20512
H4-16	Histone H4	0.0917876	0.801701	0.869481	0.0607398
RAB1A	Ras-related protein Rab-1A	-0.219217	0.467295	0.592584	0.22725
RAN	GTP-binding nuclear protein Ran	-0.329989	0.0758436	0.154318	0.811584
RPL23	60S ribosomal protein L23	-0.111368	0.207449	0.327068	0.485362
RAP1A	Ras-related protein Rap-1A	-0.403496	0.501774	0.624401	0.204537
UBE2D2	Ubiquitin-conjugating enzyme E2 D2	-0.0600979	0.830683	0.891299	0.0499768
RPS15	40S ribosomal protein S15	-0.399472	0.137104	0.241127	0.617755
RPS24	40S ribosomal protein S24	-0.0383334	0.881845	0.923402	0.0346093
RPS25	40S ribosomal protein S25	0.568466	0.000570066	0.00614387	2.21156
RPS26	40S ribosomal protein S26	-0.386547	0.0614977	0.131286	0.881781
RPS28	40S ribosomal protein S28	0.0887812	0.669952	0.764977	0.116352
FAU	FAU ubiquitin-like and ribosomal protein S30	1.22848	0.00654174	0.0263728	1.57884
GNB1	Guanine nucleotide-binding protein G(I)/G(S)/G(T) subunit beta-1	0.624028	0.203594	0.322631	0.491294
POLR2L	DNA-directed RNA polymerases I, II, and III subunit RPABC5	-0.778761	0.423091	0.551242	0.258658
RBX1	E3 ubiquitin-protein ligase RBX1	-0.374258	0.00191497	0.0124863	1.90357
GNB2	Guanine nucleotide-binding protein G(I)/G(S)/G(T) subunit beta-2	0.278149	0.331086	0.461901	0.335451
RPL30	60S ribosomal protein L30	0.990794	0.00480964	0.0218269	1.66101
RPL39;RPL39P5	60S ribosomal protein L39;Putative 60S ribosomal protein L39-like 5	-0.328919	0.404058	0.533194	0.273115
RPL31	60S ribosomal protein L31	0.28273	0.120649	0.217229	0.663082
RPL10A	60S ribosomal protein L10a	0.349603	0.335808	0.466483	0.331164
RPL32	60S ribosomal protein L32	-0.0733649	0.667841	0.763373	0.117263
RPL11	60S ribosomal protein L11	-0.908273	1.15918e-06	0.000334075	3.47616
RPL8	60S ribosomal protein L8	0.35027	0.0306692	0.0773079	1.11178
PPIA	Peptidyl-prolyl cis-trans isomerase A	0.447847	0.0148444	0.0465306	1.33226
FKBP1A	Peptidyl-prolyl cis-trans isomerase FKBP1A	0.786501	0.00202933	0.0129201	1.88873
GRB2	Growth factor receptor-bound protein 2	0.669439	0.00105178	0.00862778	2.0641
TRA2B	Transformer-2 protein homolog beta	0.609454	0.00768136	0.0294645	1.5307
RAC1	Ras-related C3 botulinum toxin substrate 1	0.412937	0.0466588	0.106779	0.971513
AP2B1	AP-2 complex subunit beta	-0.106122	0.615064	0.720053	0.142636
VAMP2	Vesicle-associated membrane protein 2	0.704152	0.146444	0.25254	0.59767
GNAI1	Guanine nucleotide-binding protein G(i) subunit alpha-1	0.238224	0.443074	0.570639	0.243639
PPP3R1	Calcineurin subunit B type 1	0.0894743	0.418525	0.546415	0.262477
YWHAZ	14-3-3 protein zeta/delta	0.35204	0.0510815	0.114714	0.940382
UBE2B	Ubiquitin-conjugating enzyme E2 B	0.569463	0.134876	0.237987	0.623446
PPP2R2A	Serine/threonine-protein phosphatase 2A 55 kDa regulatory subunit B alpha isoform	-0.0951627	0.205383	0.324277	0.489084
SUMO1	Small ubiquitin-related modifier 1	1.21887	0.000167654	0.00302053	2.51992
DYNLL1	Dynein light chain 1, cytoplasmic	0.53734	0.00746096	0.0289012	1.53908
DYNLT1	Dynein light chain Tctex-type 1	-0.353313	0.182544	0.296891	0.527403
RPL38	60S ribosomal protein L38	-0.599536	0.0161982	0.049244	1.30765
SKP1	S-phase kinase-associated protein 1	0.308243	0.00189489	0.0124492	1.90486
GNG5	Guanine nucleotide-binding protein G(I)/G(S)/G(O) subunit gamma-5	0.296278	0.327133	0.457965	0.339168
RPS21	40S ribosomal protein S21	0.0365619	0.703738	0.790403	0.102152
EIF5A	Eukaryotic translation initiation factor 5A-1	0.656765	0.00189146	0.0124492	1.90486
RACK1	Receptor of activated protein C kinase 1	-0.0816298	0.553847	0.668214	0.175085
ACTG1	Actin, cytoplasmic 2	-0.370575	0.608486	0.714417	0.146048
SUPT4H1	Transcription elongation factor SPT4	0.0124822	0.951146	0.969647	0.0133864
UBE2I	SUMO-conjugating enzyme UBC9	0.51032	0.00365206	0.0183367	1.73668
TMSB10	Thymosin beta-10	0.972146	0.00727942	0.0284787	1.54548
TNNC1	Troponin C, slow skeletal and cardiac muscles	0.743017	0.10602	0.197094	0.705327
PPP2CA	Serine/threonine-protein phosphatase 2A catalytic subunit alpha isoform	0.68749	0.00730111	0.0285377	1.54458
YBX1	Y-box-binding protein 1	0.796234	0.0017452	0.0119186	1.92377
CSNK2B	Casein kinase II subunit beta	-0.110349	0.51393	0.634414	0.197627
TPM4	Tropomyosin alpha-4 chain	0.124431	0.391255	0.519971	0.284021
UBE2L3	Ubiquitin-conjugating enzyme E2 L3	0.293818	0.0732067	0.150343	0.822916
EEF1A1	Elongation factor 1-alpha 1	-0.619365	0.00825075	0.0310587	1.50782
ACTA1	Actin, alpha skeletal muscle	-0.536524	0.591167	0.699222	0.155385
TUBA1B	Tubulin alpha-1B chain	-0.513688	0.0170443	0.0507455	1.2946
TUBA4A	Tubulin alpha-4A chain	-0.600444	0.00154799	0.0109765	1.95954
TUBB4B	Tubulin beta-4B chain	-0.526355	0.0186839	0.0539188	1.26826
CSNK2A1	Casein kinase II subunit alpha	0.0422928	0.702445	0.789566	0.102612
PAFAH1B2	Platelet-activating factor acetylhydrolase IB subunit alpha2	-0.109272	0.318682	0.448749	0.347996
NOMO3;NOMO2	Nodal modulator 3;Nodal modulator 2	0.125754	0.676085	0.769929	0.113549
HBA2	Hemoglobin subunit alpha	1.09445	0.0486564	0.110648	0.956057
CXADR	Coxsackievirus and adenovirus receptor	0.240593	0.427899	0.556129	0.254824
FAM193A	Protein FAM193A	0.390233	0.0419356	0.0986332	1.00598
IGBP1	Immunoglobulin-binding protein 1	0.665558	0.000551654	0.00602998	2.21968
PSPH	Phosphoserine phosphatase	0.298038	0.000340398	0.00477773	2.32078
RBM6	RNA-binding protein 6	0.334859	0.244251	0.367041	0.435285
EIF4G2	Eukaryotic translation initiation factor 4 gamma 2	0.337678	0.154327	0.263074	0.579921
RPP38	Ribonuclease P protein subunit p38	0.555818	0.217459	0.33901	0.469788
RPP30	Ribonuclease P protein subunit p30	0.256888	0.0402339	0.0954379	1.02028
SRPK2	SRSF protein kinase 2	0.672354	0.0018291	0.0121837	1.91422
CCT2	T-complex protein 1 subunit beta	-0.172608	0.23328	0.355972	0.448584
RAE1	mRNA export factor RAE1	0.0663505	0.666519	0.762481	0.117771
GSTO1	Glutathione S-transferase omega-1	0.428286	0.00701037	0.0278035	1.5559
PRKDC	DNA-dependent protein kinase catalytic subunit	-0.956363	0.00102208	0.00847401	2.07191
ADAM17	Disintegrin and metalloproteinase domain-containing protein 17	1.04931	0.00753227	0.0290732	1.53651
BLOC1S1	Biogenesis of lysosome-related organelles complex 1 subunit 1	-0.247535	0.433991	0.561047	0.251001
MAP1A	Microtubule-associated protein 1A	0.264085	0.0149199	0.046637	1.33127
PRR3	Proline-rich protein 3	-0.0670786	0.841036	0.897153	0.0471336
IFI35	Interferon-induced 35 kDa protein	-0.0845924	0.291172	0.419438	0.377332
NUCB2	Nucleobindin-2	0.679967	0.00123451	0.00942894	2.02554
BASP1	Brain acid soluble protein 1	0.900015	0.0025116	0.0144576	1.8399
DCD	Dermcidin	0.192026	0.695976	0.785562	0.104819
SSBP2	Single-stranded DNA-binding protein 2	0.260846	0.342228	0.472234	0.325843
TMF1	TATA element modulatory factor	0.382134	0.0175119	0.0516399	1.28701
MRPS5	28S ribosomal protein S5, mitochondrial	1.22191	0.0447658	0.103433	0.985342
MRPS36	Alpha-ketoglutarate dehydrogenase component 4	0.651522	0.0253007	0.0670602	1.17354
MRPS34	28S ribosomal protein S34, mitochondrial	0.410388	0.376664	0.504749	0.296925
MRPS6	28S ribosomal protein S6, mitochondrial	0.291521	0.418177	0.546394	0.262494
HMGN5	High mobility group nucleosome-binding domain-containing protein 5	0.852413	0.000703246	0.00680119	2.16741
SARNP	SAP domain-containing ribonucleoprotein	0.537318	0.00171768	0.0118053	1.92792
RPL24	60S ribosomal protein L24	0.0615134	0.837483	0.895041	0.048157
TXNL4A	Thioredoxin-like protein 4A	-0.0986829	0.296549	0.425059	0.37155
RPL36A	60S ribosomal protein L36a	0.803192	0.00805314	0.0305116	1.51553
CBX1	Chromobox protein homolog 1	0.797302	0.000616288	0.00626874	2.20282
ARF1	ADP-ribosylation factor 1	0.0689523	0.882657	0.923402	0.0346093
ARF5	ADP-ribosylation factor 5	-0.784901	0.00211833	0.0131197	1.88208
ERH	Enhancer of rudimentary homolog	0.650373	0.0041484	0.0198599	1.70202
RHOG	Rho-related GTP-binding protein RhoG	0.390448	0.0161351	0.0491557	1.30843
RPL19	60S ribosomal protein L19	-0.108454	0.545806	0.66093	0.179845
SERF2	Small EDRK-rich factor 2	0.861349	0.0107466	0.0373452	1.42777
SRSF3	Serine/arginine-rich splicing factor 3	0.226093	0.0437511	0.101905	0.991804
MXRA7	Matrix-remodeling-associated protein 7	0.978015	0.124837	0.223281	0.651148
H3-3B	Histone H3.3	0.635647	0.0298488	0.0755927	1.12152
FOXK1	Forkhead box protein K1	-2.18796	1.08865e-05	0.000811421	3.09075
CCZ1B;CCZ1	Vacuolar fusion protein CCZ1 homolog B;Vacuolar fusion protein CCZ1 homolog	-0.20939	0.228287	0.351424	0.454169
DAB2	Disabled homolog 2	0.376923	0.0117951	0.0397429	1.40074
HSPG2	Basement membrane-specific heparan sulfate proteoglycan core protein	1.64894	0.000145094	0.00287726	2.54102
RBM10	RNA-binding protein 10	0.40924	0.0330376	0.0817993	1.08725
RBM3	RNA-binding protein 3	0.941872	0.000537022	0.00596798	2.22417
ATP2C1	Calcium-transporting ATPase type 2C member 1	-0.460505	0.261107	0.387758	0.411439
CYCS	Cytochrome c	0.718778	0.0206623	0.0579769	1.23674
TFAM	Transcription factor A, mitochondrial	0.26294	0.198608	0.316469	0.499668
PITPNA	Phosphatidylinositol transfer protein alpha isoform	-0.0341857	0.852342	0.904422	0.043629
SLC25A3	Phosphate carrier protein, mitochondrial	1.05177	0.00459055	0.0212246	1.67316
HDLBP	Vigilin	0.747754	0.00393659	0.0191859	1.71702
CDK6	Cyclin-dependent kinase 6	-0.730008	8.05651e-05	0.00219046	2.65946
CDK5	Cyclin-dependent kinase 5	0.620476	0.0129114	0.0421698	1.375
PURA	Transcriptional activator protein Pur-alpha	0.197671	0.394459	0.523082	0.28143
CDC42EP1	Cdc42 effector protein 1	0.478122	0.129867	0.230939	0.636502
CLTC	Clathrin heavy chain 1	0.0965557	0.470318	0.595195	0.225341
FKBP3	Peptidyl-prolyl cis-trans isomerase FKBP3	0.3123	0.173587	0.2862	0.54333
REEP5	Receptor expression-enhancing protein 5	0.457505	0.0121765	0.0405592	1.39191
SORD	Sorbitol dehydrogenase	0.154618	0.443286	0.570672	0.243613
HNRNPU	Heterogeneous nuclear ribonucleoprotein U	-0.913375	0.000712746	0.00684215	2.16481
U2AF1	Splicing factor U2AF 35 kDa subunit	-0.326825	0.330298	0.461201	0.33611
SPTBN1	Spectrin beta chain, non-erythrocytic 1	0.361365	0.0144258	0.0455202	1.3418
TIAL1	Nucleolysin TIAR	0.116432	0.310558	0.440225	0.356325
SET	Protein SET	0.690025	0.00093816	0.00799516	2.09717
SRSF2	Serine/arginine-rich splicing factor 2	0.656234	0.00301724	0.016163	1.79148
GALK2	N-acetylgalactosamine kinase	-0.0984514	0.504162	0.626149	0.203322
AMPD2	AMP deaminase 2	-0.366416	0.00727085	0.0284709	1.5456
CTBS	Di-N-acetylchitobiase	0.406209	0.23409	0.356203	0.448303
FABP5	Fatty acid-binding protein 5	0.876886	0.0196507	0.0558515	1.25296
CAP1	Adenylyl cyclase-associated protein 1	0.16492	0.185757	0.300872	0.521619
HMGCS1	Hydroxymethylglutaryl-CoA synthase, cytoplasmic	-0.3864	0.00918367	0.0332907	1.47768
IFITM3	Interferon-induced transmembrane protein 3	0.110023	0.70987	0.795224	0.0995107
SLC7A5	Large neutral amino acids transporter small subunit 1	0.799683	0.133136	0.235398	0.628197
DR1	Protein Dr1	0.0827531	0.233253	0.355972	0.448584
OTUD4	OTU domain-containing protein 4	-0.667158	0.391286	0.519971	0.284021
PFKP	ATP-dependent 6-phosphofructokinase, platelet type	-0.516009	0.00134288	0.0100611	1.99735
EWSR1	RNA-binding protein EWS	0.96432	0.00110802	0.00892519	2.04938
OCRL	Inositol polyphosphate 5-phosphatase OCRL	-0.639633	0.14542	0.251661	0.599184
PLCB3	1-phosphatidylinositol 4,5-bisphosphate phosphodiesterase beta-3	0.691748	0.000359355	0.00488519	2.31112
TAGLN	Transgelin	0.649257	0.00136767	0.0101939	1.99166
OGDH	2-oxoglutarate dehydrogenase complex component E1	-0.0227157	0.932439	0.956331	0.0193918
ALDH6A1	Methylmalonate-semialdehyde dehydrogenase [acylating], mitochondrial	0.0229547	0.912387	0.944172	0.0249488
COL7A1	Collagen alpha-1(VII) chain	1.42017	4.84726e-05	0.00168989	2.77214
DSG1	Desmoglein-1	0.108246	0.730007	0.8121	0.0903904
SP4	Transcription factor Sp4	-0.0465153	0.918385	0.947788	0.0232889
SP3	Transcription factor Sp3	0.120277	0.690033	0.780894	0.107408
H1-1	Histone H1.1	1.10721	0.00786265	0.0298728	1.52472
RPL18A	60S ribosomal protein L18a	0.21078	0.579625	0.688763	0.16193
MAP2K1	Dual specificity mitogen-activated protein kinase kinase 1	-0.545792	0.00263056	0.0147827	1.83025
FKBP4	Peptidyl-prolyl cis-trans isomerase FKBP4	0.243404	0.0432594	0.100978	0.995775
PLOD1	Procollagen-lysine,2-oxoglutarate 5-dioxygenase 1	1.53473	2.05662e-05	0.0011684	2.93241
NUCB1	Nucleobindin-1	0.814087	2.88227e-05	0.00132759	2.87693
RPL6	60S ribosomal protein L6	0.0273954	0.928837	0.954283	0.0203227
TOP2B	DNA topoisomerase 2-beta	-0.0869672	0.849301	0.903204	0.0442139
AKAP12	A-kinase anchor protein 12	0.248836	0.0015184	0.0108497	1.96458
SLC25A11	Mitochondrial 2-oxoglutarate/malate carrier protein	0.957303	0.00707063	0.0279912	1.55298
GSTM4	Glutathione S-transferase Mu 4	-0.248866	0.275767	0.403259	0.394416
CAV1	Caveolin-1	1.07515	0.0203533	0.0574329	1.24084
ACY1	Aminoacylase-1	1.07546	0.0121205	0.0404916	1.39264
CENPC	Centromere protein C	0.212125	0.504811	0.626378	0.203164
LMNB2	Lamin-B2	0.82386	0.000250829	0.00392875	2.40575
PTS	6-pyruvoyl tetrahydrobiopterin synthase	-0.0395942	0.734725	0.815042	0.0888202
MVK	Mevalonate kinase	-0.862219	0.0143557	0.0454127	1.34282
ERCC6	DNA excision repair protein ERCC-6	0.575073	0.0279917	0.0723301	1.14068
RELA	Transcription factor p65	-0.395415	0.141802	0.247881	0.605757
UBXN1	UBX domain-containing protein 1	0.661194	0.000744476	0.00699646	2.15512
GBE1	1,4-alpha-glucan-branching enzyme	0.153309	0.31206	0.441872	0.354703
EIF4G1	Eukaryotic translation initiation factor 4 gamma 1	0.148697	0.22964	0.352909	0.452337
NOTCH2	Neurogenic locus notch homolog protein 2	0.43999	0.196484	0.313664	0.503536
TLE1	Transducin-like enhancer protein 1	0.490709	0.130738	0.232203	0.634132
TLE3	Transducin-like enhancer protein 3	-0.0370643	0.856563	0.907579	0.0421157
GLO1	Lactoylglutathione lyase	0.284818	0.0422448	0.0991446	1.00373
AKR1C1	Aldo-keto reductase family 1 member C1	0.285073	0.0309016	0.0777851	1.1091
SSBP1	Single-stranded DNA-binding protein, mitochondrial	0.799374	0.00112376	0.00899255	2.04612
YWHAH	14-3-3 protein eta	0.247866	0.115539	0.210659	0.676419
PLP2	Proteolipid protein 2	2.12263	0.000784717	0.00717194	2.14436
CSTF1	Cleavage stimulation factor subunit 1	0.0936216	0.694871	0.78493	0.105169
UBE3A	Ubiquitin-protein ligase E3A	-0.187377	0.27985	0.407386	0.389994
PTPN12	Tyrosine-protein phosphatase non-receptor type 12	0.981384	0.000252033	0.00393335	2.40524
PTK2	Focal adhesion kinase 1	0.828862	4.92355e-05	0.00170276	2.76885
SRSF11	Serine/arginine-rich splicing factor 11	-0.2759	0.0881294	0.172547	0.763093
EEF1A2	Elongation factor 1-alpha 2	-0.222647	0.105506	0.196597	0.706424
CALD1	Caldesmon	0.371292	0.0252556	0.0670602	1.17354
COL14A1	Collagen alpha-1(XIV) chain	1.97785	2.34229e-07	0.000285508	3.54438
CTDSPL2	CTD small phosphatase-like protein 2	-0.0511883	0.899265	0.935	0.0291885
PTPN11	Tyrosine-protein phosphatase non-receptor type 11	-0.000867522	0.995156	0.996309	0.00160607
PPAT	Amidophosphoribosyltransferase	0.719375	0.00180856	0.0121202	1.91649
GFPT1	Glutamine--fructose-6-phosphate aminotransferase [isomerizing] 1	-2.36313	6.60438e-07	0.000285508	3.54438
EXOSC9	Exosome complex component RRP45	0.107239	0.293565	0.421902	0.374788
PSME1	Proteasome activator complex subunit 1	0.260633	0.0301618	0.0762957	1.1175
RBPJ	Recombining binding protein suppressor of hairless	1.19473	0.00015103	0.00295431	2.52954
APLP2	Amyloid beta precursor like protein 2	0.739352	0.028629	0.0733922	1.13435
GABPA	GA-binding protein alpha chain	-0.104162	0.847499	0.901732	0.0449226
RING1	E3 ubiquitin-protein ligase RING1	-0.0223092	0.9499	0.968779	0.0137755
FMR1	Synaptic functional regulator FMR1	-0.0966408	0.732188	0.81327	0.0897652
PRDX1	Peroxiredoxin-1	0.338759	0.00179994	0.0121202	1.91649
CDK18	Cyclin-dependent kinase 18	0.952591	0.00223134	0.0134832	1.87021
RPL18	60S ribosomal protein L18	-0.183626	0.410326	0.538997	0.268414
C1QBP	Complement component 1 Q subcomponent-binding protein, mitochondrial	0.427678	0.0668922	0.139833	0.85439
CKAP4	Cytoskeleton-associated protein 4	0.949232	8.7137e-05	0.00225586	2.64669
TJP1	Tight junction protein ZO-1	0.395465	0.00482213	0.0218283	1.66098
KHDRBS1	KH domain-containing, RNA-binding, signal transduction-associated protein 1	0.110204	0.532627	0.650253	0.186917
BAX	Apoptosis regulator BAX	-0.298308	0.149715	0.256323	0.591212
KLC1	Kinesin light chain 1	-0.184978	0.11109	0.204706	0.688869
LRP1	Prolow-density lipoprotein receptor-related protein 1	0.743248	0.00161361	0.0112875	1.9474
SRSF1	Serine/arginine-rich splicing factor 1	0.492658	0.00630728	0.0256987	1.59009
ARHGAP1	Rho GTPase-activating protein 1	-0.5437	0.0518358	0.116075	0.935263
TLE5	TLE family member 5	0.0247813	0.957611	0.973372	0.0117212
SRSF4	Serine/arginine-rich splicing factor 4	0.524728	0.00518097	0.0229012	1.64014
PPP3CA	Protein phosphatase 3 catalytic subunit alpha	0.0452552	0.724194	0.807755	0.0927206
DHX9	ATP-dependent RNA helicase A	-0.289443	0.125554	0.224471	0.64884
CRYZ	Quinone oxidoreductase	0.706818	0.00204429	0.0129233	1.88863
CACNB2	Voltage-dependent L-type calcium channel subunit beta-2	0.242409	0.53706	0.653819	0.184543
GOLGA3	Golgin subfamily A member 3	0.620407	4.74236e-05	0.00166677	2.77813
GOLGA2	Golgin subfamily A member 2	0.703387	0.00577786	0.0243934	1.61273
LGALS3BP	Galectin-3-binding protein	1.40333	4.7186e-05	0.00166677	2.77813
PDE4D	cAMP-specific 3',5'-cyclic phosphodiesterase 4D	-0.429408	0.00919143	0.0332907	1.47768
DSC1	Desmocollin-1	-0.0989625	0.83748	0.895041	0.048157
PUDP	Pseudouridine-5'-phosphatase	0.204751	0.131254	0.232546	0.633491
SPOCK1	Testican-1	0.734571	0.130849	0.232294	0.633962
PPID	Peptidyl-prolyl cis-trans isomerase D	0.417103	0.0155309	0.0480259	1.31852
SSRP1	FACT complex subunit SSRP1	-0.308228	0.0650745	0.136827	0.863827
CAMSAP2	Calmodulin-regulated spectrin-associated protein 2	0.0681314	0.51462	0.634722	0.197417
MZT1	Mitotic-spindle organizing protein 1	0.423997	0.324222	0.454478	0.342487
VAC14	Protein VAC14 homolog	-0.096371	0.465272	0.590711	0.228625
NSUN2	RNA cytosine C(5)-methyltransferase NSUN2	0.585952	0.000339639	0.00477773	2.32078
RBBP4	Histone-binding protein RBBP4	0.00992669	0.942823	0.963818	0.0160049
NCBP1	Nuclear cap-binding protein subunit 1	0.144863	0.329337	0.460305	0.336955
EP300	Histone acetyltransferase p300	-0.00793319	0.970071	0.981652	0.00804261
AHNAK	Neuroblast differentiation-associated protein AHNAK	0.163427	0.0444147	0.102887	0.987641
ELP6	Elongator complex protein 6	-0.526268	0.0941558	0.181308	0.741584
HSPA14	Heat shock 70 kDa protein 14	-0.0430914	0.85436	0.905911	0.0429144
SCRN3	Secernin-3	0.579954	0.000883144	0.0077284	2.11191
LAMTOR4	Ragulator complex protein LAMTOR4	0.707968	0.101654	0.191399	0.718061
NEXN	Nexilin	0.537878	0.000404492	0.00512799	2.29005
GALNT2	Polypeptide N-acetylgalactosaminyltransferase 2	0.444563	0.0544531	0.120103	0.920448
GALNT1	Polypeptide N-acetylgalactosaminyltransferase 1	0.792162	0.0251995	0.0669561	1.17421
AP1B1	AP-1 complex subunit beta-1	-0.165843	0.35699	0.485916	0.313439
CPSF1	Cleavage and polyadenylation specificity factor subunit 1	0.00363946	0.985935	0.990057	0.00433961
BST2	Bone marrow stromal antigen 2	1.29275	0.00737597	0.0286822	1.54239
PMPCA	Mitochondrial-processing peptidase subunit alpha	1.4279	5.38399e-07	0.000285508	3.54438
SCRN1	Secernin-1	0.670834	0.000830559	0.00744796	2.12796
WASHC5	WASH complex subunit 5	-0.452396	0.208603	0.328188	0.483878
NUP160	Nuclear pore complex protein Nup160	-0.55345	0.0760598	0.15466	0.810623
ARHGEF5	Rho guanine nucleotide exchange factor 5	0.854987	0.0149837	0.0468025	1.32973
TWF1	Twinfilin-1	-0.0962185	0.304285	0.433847	0.362663
ASPH	Aspartyl/asparaginyl beta-hydroxylase	0.892157	0.00180321	0.0121202	1.91649
AKAP13	A-kinase anchor protein 13	0.723371	0.000930339	0.00796828	2.09864
EFEMP1	EGF-containing fibulin-like extracellular matrix protein 1	0.648062	0.0121075	0.0404801	1.39276
FSTL1	Follistatin-related protein 1	0.943757	0.000168259	0.00302053	2.51992
GRSF1	G-rich sequence factor 1	0.58693	0.0260394	0.0683889	1.16501
NFIA	Nuclear factor 1 A-type	0.0843868	0.481314	0.60627	0.217334
SF3A3	Splicing factor 3A subunit 3	-0.23929	0.230405	0.353708	0.451355
DPYD	Dihydropyrimidine dehydrogenase [NADP(+)]	0.136649	0.439241	0.566817	0.246557
FAP	Prolyl endopeptidase FAP	0.423856	0.0500486	0.112948	0.94712
TP53BP1	TP53-binding protein 1	0.51579	0.000355935	0.00486933	2.31253
IFRD2	Interferon-related developmental regulator 2	0.116883	0.677816	0.770902	0.113001
AIMP1	Aminoacyl tRNA synthase complex-interacting multifunctional protein 1	0.315121	0.00680128	0.0271235	1.56665
ILF2	Interleukin enhancer-binding factor 2	-0.0564745	0.440426	0.568177	0.245516
ILF3	Interleukin enhancer-binding factor 3	0.144086	0.230879	0.354063	0.450919
LMAN2	Vesicular integral-membrane protein VIP36	0.74713	0.0199671	0.0566762	1.2466
PTPRJ	Receptor-type tyrosine-protein phosphatase eta	0.905957	0.0993696	0.188701	0.724227
TRAP1	Heat shock protein 75 kDa, mitochondrial	-0.921227	0.00570346	0.0242201	1.61582
TRAF2	TNF receptor-associated factor 2	-1.02259	0.00256895	0.0145934	1.83584
DLG1	Disks large homolog 1	-0.12011	0.450529	0.576053	0.239538
TAF10	Transcription initiation factor TFIID subunit 10	0.42036	0.585676	0.694337	0.15843
MYO1E	Unconventional myosin-Ie	0.384797	0.012344	0.0409225	1.38804
PPP1R8	Nuclear inhibitor of protein phosphatase 1	0.402865	0.0269167	0.0703512	1.15273
PTP4A2	Protein tyrosine phosphatase type IVA 2	-0.703723	0.00091812	0.00793807	2.10029
NFX1	Transcriptional repressor NF-X1	0.243533	0.537944	0.654526	0.184073
CSTF3	Cleavage stimulation factor subunit 3	-0.389598	0.161657	0.271818	0.565722
ECH1	Delta(3,5)-Delta(2,4)-dienoyl-CoA isomerase, mitochondrial	0.6672	0.00163825	0.0113861	1.94363
MLLT11	Protein AF1q	0.388717	0.597694	0.70481	0.151928
STRN3	Striatin-3	-0.126795	0.600181	0.706916	0.150632
CDC16	Cell division cycle protein 16 homolog	-0.324106	0.203814	0.322862	0.490984
STK4	Serine/threonine-protein kinase 4	1.54085	0.000245326	0.00389907	2.40904
FLII	Protein flightless-1 homolog	-0.939553	0.0296258	0.075248	1.1235
COASY	Bifunctional coenzyme A synthase	-1.12055	0.00855917	0.0317063	1.49885
ACACA	Acetyl-CoA carboxylase 1	-0.136821	0.495057	0.619057	0.208269
GPS1	COP9 signalosome complex subunit 1	-0.132329	0.432469	0.559683	0.252058
CHAF1B	Chromatin assembly factor 1 subunit B	0.268552	0.00947397	0.0339602	1.46903
IK	Protein Red	0.0615303	0.737249	0.817422	0.0875536
MTAP	S-methyl-5'-thioadenosine phosphorylase	0.581328	0.000151974	0.00295939	2.5288
PRKAA1	5'-AMP-activated protein kinase catalytic subunit alpha-1	-0.544455	0.11421	0.208925	0.68001
PPFIA1	Liprin-alpha-1	0.820404	0.0146757	0.0462077	1.33529
CALCOCO2	Calcium-binding and coiled-coil domain-containing protein 2	0.17919	0.470822	0.595542	0.225088
EIF2B5	Translation initiation factor eIF-2B subunit epsilon	-0.595372	0.0530013	0.117657	0.929382
TARDBP	TAR DNA-binding protein 43	1.45982	0.00447221	0.0208591	1.6807
HNRNPA0	Heterogeneous nuclear ribonucleoprotein A0	0.519609	0.0609259	0.130522	0.884317
PAK1	Serine/threonine-protein kinase PAK 1	-0.117703	0.458948	0.58457	0.233163
AIMP2	Aminoacyl tRNA synthase complex-interacting multifunctional protein 2	-0.711074	0.0203079	0.0573473	1.24149
FADD	FAS-associated death domain protein	0.344257	0.23603	0.358163	0.445919
PRDX4	Peroxiredoxin-4	1.3966	2.45035e-05	0.00124622	2.90441
PAK2	Serine/threonine-protein kinase PAK 2	0.412757	0.0166264	0.0499138	1.30178
CBX3	Chromobox protein homolog 3	0.5859	7.16045e-05	0.00202318	2.69397
STK3	Serine/threonine-protein kinase 3	1.42557	4.57298e-05	0.00166126	2.77956
PSMD2	26S proteasome non-ATPase regulatory subunit 2	-1.01325	3.75754e-05	0.00146341	2.83463
DNAJC3	DnaJ homolog subfamily C member 3	1.90158	2.03192e-06	0.000431111	3.36541
SELENBP1	Methanethiol oxidase	0.799778	0.000886794	0.00774397	2.11104
NME3	Nucleoside diphosphate kinase 3	1.20783	0.0284431	0.0731032	1.13606
SRSF9	Serine/arginine-rich splicing factor 9	0.661278	0.00425292	0.0201373	1.696
SRSF5	Serine/arginine-rich splicing factor 5	0.311216	0.0870376	0.171107	0.766733
SRSF6	Serine/arginine-rich splicing factor 6	0.508767	0.00733687	0.0286257	1.54324
MAD2L1	Mitotic spindle assembly checkpoint protein MAD2A	-0.186438	0.320502	0.45008	0.34671
TRIM28	Transcription intermediary factor 1-beta	0.445763	0.00565066	0.0240905	1.61815
G3BP1	Ras GTPase-activating protein-binding protein 1	0.00451378	0.972588	0.983012	0.00744118
NMI	N-myc-interactor	0.0921062	0.37406	0.502193	0.29913
KCNAB2	Voltage-gated potassium channel subunit beta-2	0.457627	0.0228247	0.0621355	1.20666
PTK7	Inactive tyrosine-protein kinase 7	-0.0319493	0.869879	0.916538	0.0378497
PABPC4	Polyadenylate-binding protein 4	0.406763	0.00942869	0.0338973	1.46984
MTA1	Metastasis-associated protein MTA1	-0.519228	0.0399976	0.0951511	1.02159
PTPRS	Receptor-type tyrosine-protein phosphatase S	-0.622543	0.0290421	0.0741577	1.12984
EIF3I	Eukaryotic translation initiation factor 3 subunit I	-0.05966	0.635717	0.738169	0.131844
PPP2R5C	Serine/threonine-protein phosphatase 2A 56 kDa regulatory subunit gamma isoform	-0.61586	0.150456	0.257388	0.589411
[truncated: 2,324 more rows]

## Sheet: Figure2C_02DDM_
PG.Genes	PG.ProteinDescriptions	Log2_Fold_Change	P_value	Adjusted_P_value	Neg_Log10_Adj_P_value
TMSB15B;TMSB15A;TMSB15B	Thymosin beta-15B;Thymosin beta-15A;Thymosin beta-15B	0.0152674	0.928532	0.965305	0.0153353
SMIM26	Small integral membrane protein 26	-0.435963	0.137148	0.336985	0.47239
GATD3B;GATD3	Putative glutamine amidotransferase-like class 1 domain-containing protein 3B, mitochondrial;Glutamine amidotransferase-like class 1 domain-containing protein 3, mitochondrial	0.0886387	0.276402	0.512586	0.290233
LOC102724159;PWP2	Utp12 domain-containing protein;Periodic tryptophan protein 2 homolog	-0.0916786	0.484783	0.692415	0.159634
PIGBOS1	Protein PIGBOS1	-0.080981	0.735282	0.864628	0.0631708
NBDY	Negative regulator of P-body association	-0.231052	0.0569189	0.202549	0.69347
MMP24OS	Protein MMP24OS	0.208521	0.443233	0.661931	0.179187
MARCOL	MARCO-like protein	-0.129993	0.481423	0.690247	0.160996
CTXND2	Cortexin domain containing 2	0.435347	0.217927	0.4436	0.353008
ARHGEF18	Rho guanine nucleotide exchange factor 18 (Fragment);Rho guanine nucleotide exchange factor 18	0.640639	0.00559636	0.0455354	1.34165
UBA6	Ubiquitin-like modifier-activating enzyme 6	0.0713831	0.12307	0.316482	0.499651
ESYT2	Extended synaptotagmin-2	-0.0834286	0.425538	0.646389	0.189506
MED19	Mediator of RNA polymerase II transcription subunit 19	1.38852	0.0321357	0.142413	0.846449
UHRF1BP1L	UHRF1-binding protein 1-like	-0.163788	0.265227	0.500853	0.300289
SHTN1	Shootin-1	0.138588	0.0381461	0.158437	0.800144
TMEM223	Transmembrane protein 223	0.580836	0.0369218	0.154573	0.810866
FAM168B	Myelin-associated neurite-outgrowth inhibitor	0.316887	0.0583276	0.205286	0.687641
ILVBL	2-hydroxyacyl-CoA lyase 2	-0.0167204	0.936748	0.969499	0.0134526
PLEKHG3	Pleckstrin homology domain-containing family G member 3	-0.323131	0.527749	0.726769	0.138604
SH3PXD2B	SH3 and PX domain-containing protein 2B	0.0580845	0.634823	0.808366	0.092392
FAM234B	Protein FAM234B	0.151911	0.567903	0.76078	0.118741
TYW5	tRNA wybutosine-synthesizing protein 5	-0.104765	0.401701	0.629117	0.201269
VWA8	von Willebrand factor A domain-containing protein 8	-0.713909	0.076414	0.240805	0.618334
SBNO1	Protein strawberry notch homolog 1	-0.340055	0.09228	0.267595	0.572523
WDR91	WD repeat-containing protein 91	-0.0270109	0.93517	0.969011	0.0136714
POTEF	POTE ankyrin domain family member F	-0.411274	0.0732506	0.234559	0.629747
VPS37C	Vacuolar protein sorting-associated protein 37C	0.0236949	0.941022	0.970179	0.0131481
PEDS1	Plasmanylethanolamine desaturase	-0.0629431	0.479801	0.689471	0.161484
CNOT1	CCR4-NOT transcription complex subunit 1	-0.0293524	0.805746	0.908561	0.0416457
MAP1LC3B2;MAP1LC3B	Microtubule-associated proteins 1A/1B light chain 3 beta 2;Microtubule-associated proteins 1A/1B light chain 3B	0.095128	0.434464	0.654469	0.184111
PGP	Glycerol-3-phosphate phosphatase	0.0200355	0.736675	0.864899	0.0630344
RIMOC1	RAB7A-interacting MON1-CCZ1 complex subunit 1	0.0721415	0.519368	0.719147	0.143182
RCCD1	RCC1 domain-containing protein 1	0.0011084	0.989572	0.994776	0.00227475
TRABD2B;TRABD2A	Metalloprotease TIKI2;Metalloprotease TIKI1	0.175289	0.570807	0.762271	0.117891
CASTOR2	Cytosolic arginine sensor for mTORC1 subunit 2	-0.0365113	0.732748	0.864036	0.063468
UNC119B	Protein unc-119 homolog B	-0.000717185	0.997463	0.998804	0.00051965
CCDC85C	Coiled-coil domain-containing protein 85C	0.391607	0.259507	0.492551	0.307549
MYH7B	Myosin-7B	-0.353311	0.33232	0.569583	0.244443
POM121C	Nuclear envelope pore membrane protein POM 121C	-0.181425	0.243809	0.474638	0.323638
CYSRT1	Cysteine-rich tail protein 1	-0.18471	0.087216	0.259211	0.586347
CENPX	Centromere protein X	0.262824	0.482902	0.69122	0.160384
CEBPZOS	Protein CEBPZOS	0.278579	0.12744	0.323682	0.489882
NUDT19	Acyl-coenzyme A diphosphatase NUDT19	-0.0589082	0.603222	0.784859	0.105208
MIF4GD	MIF4G domain-containing protein	-0.399964	0.155631	0.364505	0.438297
HACD1	Very-long-chain (3R)-3-hydroxyacyl-CoA dehydratase 1	-0.0495462	0.920193	0.963271	0.0162513
EPM2A	Laforin, isoform 9	0.356906	0.351642	0.586333	0.231856
ERVK3-1	Endogenous retrovirus group K3 member 1	-0.184326	0.261455	0.495585	0.304882
IQCJ-SCHIP1;SCHIP1	IQCJ-SCHIP1 readthrough transcript protein;Schwannomin-interacting protein 1	-0.359696	0.390678	0.61951	0.207952
GPR89A;GPR89B	Golgi pH regulator A;Golgi pH regulator B	-0.18682	0.135828	0.335541	0.474254
WASH3P;WASH2P	Putative WAS protein family homolog 3;WAS protein family homolog 2	0.0701302	0.399009	0.626714	0.202931
UMAD1	UBAP1-MVB12-associated (UMA)-domain containing protein 1	-0.365633	0.115564	0.302997	0.518562
PALM2AKAP2	PALM2 and AKAP2 fusion	-0.134217	0.00781161	0.0576995	1.23883
MCRIP1	Mapk-regulated corepressor-interacting protein 1	0.103348	0.319237	0.556166	0.254796
STMP1	Short transmembrane mitochondrial protein 1	0.238048	0.416126	0.638445	0.194876
NACA	Nascent polypeptide-associated complex subunit alpha, muscle-specific form	0.0534088	0.587498	0.77312	0.111753
C11orf98	Uncharacterized protein C11orf98	0.275244	0.138433	0.33819	0.470839
ASDURF	ASNSD1 upstream open reading frame protein	-0.0544251	0.605877	0.787218	0.103905
DNASE2	Deoxyribonuclease-2-alpha	0.664347	0.011827	0.0741489	1.1299
AGPS	Alkyldihydroxyacetonephosphate synthase, peroxisomal	-0.0422225	0.411105	0.635923	0.196595
KIF2A	Kinesin-like protein KIF2A	-1.06235	0.00267512	0.0286172	1.54337
TK2	Thymidine kinase 2, mitochondrial	-0.0862832	0.810165	0.911646	0.0401739
DDX39A	ATP-dependent RNA helicase DDX39A	-1.14184	0.00551543	0.0452279	1.34459
PDLIM1	PDZ and LIM domain protein 1	-0.0540859	0.328503	0.565808	0.247331
ACOT7	Cytosolic acyl coenzyme A thioester hydrolase	0.0287164	0.720775	0.859103	0.0659547
MYO1C	Unconventional myosin-Ic	0.618733	0.000172059	0.0050482	2.29686
SNAP23	Synaptosomal-associated protein 23	-0.216706	0.0177411	0.0975451	1.01079
HAX1	HCLS1-associated protein X-1	-0.173835	0.210349	0.43348	0.363031
AIP	AH receptor-interacting protein	-0.0789164	0.404412	0.631868	0.199374
GTPBP1	GTP-binding protein 1	-0.413471	0.0788592	0.245446	0.610045
KCNK1	Potassium channel subfamily K member 1	-0.184797	0.302917	0.540934	0.266856
STXBP3	Syntaxin-binding protein 3	-0.461254	0.0354521	0.151144	0.82061
AP4M1	AP-4 complex subunit mu-1	0.619553	0.00392222	0.0360506	1.44309
SMAP	Small acidic protein	0.178137	0.0766447	0.241294	0.617454
RAB27B	Ras-related protein Rab-27B	-0.105211	0.470718	0.683595	0.165201
AP3B1	AP-3 complex subunit beta-1	-0.524252	0.00140288	0.0189469	1.72246
RHOD	Rho-related GTP-binding protein RhoD	-0.738188	0.0261055	0.12397	0.906682
LGALS8	Galectin-8	0.358183	0.102996	0.284792	0.545472
NDUFS8	NADH dehydrogenase [ubiquinone] iron-sulfur protein 8, mitochondrial	-0.104151	0.463697	0.678479	0.168464
TNFRSF10A	Tumor necrosis factor receptor superfamily member 10A	-0.0278187	0.904547	0.95472	0.020124
PSMD11	26S proteasome non-ATPase regulatory subunit 11	-0.832082	1.27866e-05	0.00118995	2.92447
PSMD12	26S proteasome non-ATPase regulatory subunit 12	-0.972315	1.35239e-05	0.00123613	2.90794
PSMD9	26S proteasome non-ATPase regulatory subunit 9	0.0084731	0.830026	0.920602	0.0359279
ATOX1	Copper transport protein ATOX1	-0.0943932	0.145082	0.347911	0.458532
GET1	Guided entry of tail-anchored proteins factor 1	0.00558362	0.962811	0.982032	0.00787418
PGRMC1	Membrane-associated progesterone receptor component 1	0.0465838	0.572594	0.763118	0.117409
SUPT5H	Transcription elongation factor SPT5	-0.268637	0.0159714	0.0903377	1.04413
TAF4	Transcription initiation factor TFIID subunit 4	0.758112	0.057828	0.204284	0.689765
DFFA	DNA fragmentation factor subunit alpha	0.147748	0.0728226	0.233566	0.631591
RFXAP	Regulatory factor X-associated protein	-0.1169	0.524558	0.723599	0.140502
CLIC1	Chloride intracellular channel protein 1	-0.0303365	0.492782	0.697483	0.156467
EIF3F	Eukaryotic translation initiation factor 3 subunit F	0.0320624	0.736278	0.8648	0.0630846
PDHX	Pyruvate dehydrogenase protein X component, mitochondrial	-0.0476208	0.501127	0.704274	0.152258
QSOX1	Sulfhydryl oxidase 1	0.575563	0.0355839	0.151341	0.820045
DCTN6	Dynactin subunit 6	0.220524	0.288226	0.527072	0.27813
SLC33A1	Acetyl-coenzyme A transporter 1	0.131944	0.16465	0.375875	0.424957
WASL	Neural Wiskott-Aldrich syndrome protein	-0.143158	0.0529116	0.194292	0.711545
IPO5	Importin-5	0.119044	0.114601	0.302477	0.519308
SAP18	Histone deacetylase complex subunit SAP18	0.286405	0.0816472	0.249973	0.602106
IGF2BP3	Insulin-like growth factor 2 mRNA-binding protein 3	0.336492	0.438002	0.657279	0.182251
DNM1L	Dynamin-1-like protein	-0.521341	0.00150566	0.0197527	1.70437
RTCA	RNA 3'-terminal phosphate cyclase	-1.44986	0.000216225	0.00574928	2.24039
IFRD1	Interferon-related developmental regulator 1	-0.443823	0.29255	0.529936	0.275776
GOLIM4	Golgi integral membrane protein 4	0.274565	0.0130116	0.078654	1.10428
MANBA	Beta-mannosidase	-0.0876628	0.357458	0.591066	0.228364
AGRN	Agrin	1.00121	5.70568e-05	0.00271361	2.56645
PLOD2	Procollagen-lysine,2-oxoglutarate 5-dioxygenase 2	0.445479	5.86794e-05	0.00273042	2.56377
MEIS1	Homeobox protein Meis1	0.284625	0.0843277	0.254125	0.594953
EXOC5	Exocyst complex component 5	-0.299005	0.158738	0.368882	0.433112
HMGN4	High mobility group nucleosome-binding domain-containing protein 4	-0.516737	0.372085	0.60542	0.217943
NDUFA4	Cytochrome c oxidase subunit NDUFA4	0.0144295	0.909556	0.956616	0.0192625
PSMD14	26S proteasome non-ATPase regulatory subunit 14	-0.561415	6.215e-05	0.00274582	2.56133
ZNF593	Zinc finger protein 593	0.280619	0.00436888	0.0387218	1.41204
BIN1	Myc box-dependent-interacting protein 1	-0.0409258	0.494544	0.699111	0.155454
KPNA3	Importin subunit alpha-4	0.167559	0.0736765	0.235291	0.628395
STK25	Serine/threonine-protein kinase 25	0.461322	0.0378239	0.157428	0.802918
USP9Y	Probable ubiquitin carboxyl-terminal hydrolase FAF-Y	0.175357	0.508358	0.71108	0.148082
BCL9	B-cell CLL/lymphoma 9 protein	0.304547	0.0497185	0.186593	0.729104
PES1	Pescadillo homolog	-0.595825	0.0139472	0.0829867	1.08099
EBAG9	Receptor-binding cancer antigen expressed on SiSo cells	0.0821619	0.569185	0.761641	0.11825
SDCBP	Syntenin-1	0.481	0.00554338	0.0452279	1.34459
MPHOSPH10	U3 small nucleolar ribonucleoprotein protein MPP10	0.19504	0.12308	0.316482	0.499651
NOP56	Nucleolar protein 56	0.164061	0.275314	0.511707	0.290979
DDX3X	ATP-dependent RNA helicase DDX3X	0.437581	0.398952	0.626714	0.202931
RNASET2	Ribonuclease T2	0.745661	0.150841	0.356937	0.447408
PODXL	Podocalyxin	-0.37692	0.00503806	0.0428156	1.3684
CCN1	CCN family member 1	-2.1797	9.55666e-06	0.00107699	2.96779
PIR	Pirin	-0.0662841	0.267145	0.502723	0.298672
PEX7	Peroxisomal targeting signal 2 receptor	-0.103851	0.709124	0.853985	0.0685499
KPNA4	Importin subunit alpha-3	0.166914	0.0200862	0.104144	0.982366
NFIB	Nuclear factor 1 B-type	0.0373558	0.720095	0.858855	0.0660804
PPP6C	Serine/threonine-protein phosphatase 6 catalytic subunit	-0.140587	0.220694	0.447469	0.349237
NME4	Nucleoside diphosphate kinase, mitochondrial	0.0387598	0.872497	0.935649	0.0288872
MAN2B1	Lysosomal alpha-mannosidase	0.220066	0.030916	0.138774	0.857692
UBE2C	Ubiquitin-conjugating enzyme E2 C	-0.162031	0.108264	0.293769	0.531994
PDXK	Pyridoxal kinase	-0.484664	0.000861019	0.0137118	1.8629
SCD	Stearoyl-CoA desaturase	-0.156393	0.226181	0.45297	0.343931
PLPP1	Phospholipid phosphatase 1	-0.390616	0.47332	0.684357	0.164718
PLPP3	Phospholipid phosphatase 3	-0.180408	0.379923	0.612455	0.212926
ARID1A	AT-rich interactive domain-containing protein 1A	-0.101944	0.423368	0.645058	0.190401
CDK2AP1	Cyclin-dependent kinase 2-associated protein 1	0.165258	0.693187	0.84449	0.0734056
SDHD	Succinate dehydrogenase [ubiquinone] cytochrome b small subunit, mitochondrial	0.288309	0.145099	0.347911	0.458532
NEMP1	Nuclear envelope integral membrane protein 1	-0.0546552	0.857595	0.931353	0.0308857
TXNDC9	Thioredoxin domain-containing protein 9	0.133087	0.0655773	0.219303	0.658955
TRAFD1	TRAF-type zinc finger domain-containing protein 1	0.107307	0.36076	0.59471	0.225695
COX7A2L	Cytochrome c oxidase subunit 7A-related protein, mitochondrial	0.0606094	0.641676	0.812678	0.0900817
NDUFAB1	Acyl carrier protein, mitochondrial	-0.112077	0.471473	0.683844	0.165043
UBFD1	Ubiquitin domain-containing protein UBFD1	0.0860252	0.190171	0.410096	0.387114
CYB561D2	Transmembrane reductase CYB561D2	0.0987314	0.589312	0.773797	0.111373
COPE	Coatomer subunit epsilon	0.0536879	0.406252	0.632794	0.198738
CDC42EP2	Cdc42 effector protein 2	-0.180536	0.355636	0.59015	0.229038
AP3D1	AP-3 complex subunit delta-1	-0.159808	0.220955	0.447469	0.349237
CCS	Copper chaperone for superoxide dismutase	-0.0319651	0.374618	0.607637	0.216356
ABLIM1	Actin-binding LIM protein 1	0.166806	0.0191019	0.100882	0.996188
GOSR2	Golgi SNAP receptor complex member 2	-0.0354625	0.824155	0.91871	0.0368216
TOR1A	Torsin-1A	-0.202872	0.0487971	0.184648	0.733656
TOR1B	Torsin-1B	0.124952	0.26193	0.496105	0.304427
STX16	Syntaxin-16	0.559894	0.0615437	0.211392	0.674911
ADAM10	Disintegrin and metalloproteinase domain-containing protein 10	0.288571	0.027012	0.126381	0.898317
EI24	Etoposide-induced protein 2.4 homolog	-0.0517471	0.663578	0.826998	0.0824957
PTGES	Prostaglandin E synthase	-0.584502	0.0819804	0.250526	0.601147
RIOK3	Serine/threonine-protein kinase RIO3	-1.32422	0.0271661	0.126704	0.897209
IMPA2	Inositol monophosphatase 2	-0.204028	0.040324	0.16405	0.785023
ACOT8	Acyl-coenzyme A thioesterase 8	0.0504272	0.531593	0.729982	0.136688
CDIPT	CDP-diacylglycerol--inositol 3-phosphatidyltransferase	0.196325	0.0839321	0.253492	0.596035
PDCD5	Programmed cell death protein 5	-0.0222981	0.773293	0.88813	0.0515236
PRMT5	Protein arginine N-methyltransferase 5	-0.0080545	0.910602	0.957547	0.01884
SLC9A3R1	Na(+)/H(+) exchange regulatory cofactor NHE-RF1	-0.160616	0.00255699	0.0278417	1.5553
CHEK1	Serine/threonine-protein kinase Chk1	1.00169	3.60063e-05	0.0021233	2.67299
TNFRSF10B	Tumor necrosis factor receptor superfamily member 10B	-0.044627	0.87093	0.93481	0.0292767
FPGT	Fucose-1-phosphate guanylyltransferase	-0.650648	0.0103991	0.0686666	1.16325
TPP1	Tripeptidyl-peptidase 1	-0.491793	0.00059727	0.0107472	1.9687
TCERG1	Transcription elongation regulator 1	-0.0159794	0.902418	0.953148	0.0208398
NDC80	Kinetochore protein NDC80 homolog	-0.0931627	0.533987	0.732054	0.135457
NRP1	Neuropilin-1	-0.0989481	0.743794	0.868465	0.0612478
TNPO2	Transportin-2	-0.298435	0.131794	0.329541	0.482091
MRAS	Ras-related protein M-Ras	-0.755912	0.141646	0.342805	0.464953
PSMA7	Proteasome subunit alpha type-7	0.0699633	0.376641	0.60942	0.215083
SCAMP3	Secretory carrier-associated membrane protein 3	-0.0352154	0.443519	0.661931	0.179187
BCKDK	[3-methyl-2-oxobutanoate dehydrogenase [lipoamide]] kinase, mitochondrial	-0.16148	0.329916	0.567585	0.245969
MGST3	Microsomal glutathione S-transferase 3	0.245774	0.0223911	0.111085	0.954345
GEMIN2	Gem-associated protein 2	0.0539674	0.805505	0.908462	0.0416932
TAX1BP3	Tax1-binding protein 3	0.163226	0.37773	0.610352	0.214419
GIPC1	PDZ domain-containing protein GIPC1	0.167713	0.105122	0.288795	0.539411
TIMM23	Mitochondrial import inner membrane translocase subunit Tim23	0.144065	0.32685	0.564832	0.24808
HAT1	Histone acetyltransferase type B catalytic subunit	-0.205523	0.199393	0.421428	0.375277
CASK	Peripheral plasma membrane protein CASK	-0.183237	0.0101328	0.067582	1.17017
UQCRQ	Cytochrome b-c1 complex subunit 8	0.173367	0.0104906	0.0689646	1.16137
UQCR11	Cytochrome b-c1 complex subunit 10	-0.244478	0.50901	0.711658	0.147729
HGS	Hepatocyte growth factor-regulated tyrosine kinase substrate	0.0736128	0.338369	0.575358	0.240062
AURKA	Aurora kinase A	1.60753	2.79149e-06	0.000649967	3.18711
RAB29	Ras-related protein Rab-7L1	-0.359651	0.300718	0.538898	0.268493
CLGN	Calmegin	0.18941	0.128781	0.325559	0.48737
VPS26C	Vacuolar protein sorting-associated protein 26C	0.0319555	0.835827	0.922913	0.0348394
PPP1R12A	Protein phosphatase 1 regulatory subunit 12A	-0.819736	7.33789e-06	0.000971211	3.01269
HNRNPDL	Heterogeneous nuclear ribonucleoprotein D-like	0.0945631	0.291347	0.528697	0.276793
XPO1	Exportin-1	-0.138649	0.0406316	0.164852	0.782907
BTAF1	TATA-binding protein-associated factor 172	0.0418008	0.878375	0.938909	0.0273766
ARHGEF10	Rho guanine nucleotide exchange factor 10	-0.277061	0.099794	0.279532	0.553568
ZNF609	Zinc finger protein 609	-0.291842	0.20912	0.432172	0.364343
SPTBN2	Spectrin beta chain, non-erythrocytic 2	0.0961749	0.42485	0.646007	0.189763
SEC16A	Protein transport protein Sec16A	0.0960574	0.0773643	0.242389	0.615487
PLXNB2	Plexin-B2	-0.214445	0.0439156	0.173219	0.761403
TECPR2	Tectonin beta-propeller repeat-containing protein 2	-0.0716818	0.638711	0.811988	0.0904503
U2SURP	U2 snRNP-associated SURP motif-containing protein	0.578543	0.00479024	0.041289	1.38417
PFAS	Phosphoribosylformylglycinamidine synthase	-1.05288	8.36097e-06	0.00101628	2.99298
DCLK1	Serine/threonine-protein kinase DCLK1	-0.47816	0.257686	0.490188	0.309638
ANKRD28	Serine/threonine-protein phosphatase 6 regulatory ankyrin repeat subunit A	-0.291184	0.0377	0.157242	0.803432
LSM1	U6 snRNA-associated Sm-like protein LSm1	0.289272	0.0545797	0.198217	0.702858
NPC1	NPC intracellular cholesterol transporter 1	-0.281939	0.0451666	0.175747	0.755113
AGPAT2	1-acyl-sn-glycerol-3-phosphate acyltransferase beta	0.370724	0.222151	0.449086	0.34767
DEGS1	Sphingolipid delta(4)-desaturase DES1	-0.0835898	0.231605	0.459047	0.338143
SCAMP1	Secretory carrier-associated membrane protein 1	-0.235332	0.0299661	0.135828	0.867011
SCAMP2	Secretory carrier-associated membrane protein 2	-0.406608	0.000525643	0.00987039	2.00567
ARPC1B	Actin-related protein 2/3 complex subunit 1B	-0.144479	0.0611722	0.210724	0.676286
ARPC2	Actin-related protein 2/3 complex subunit 2	-0.0465048	0.522906	0.722489	0.141169
ARPC3	Actin-related protein 2/3 complex subunit 3	-0.0874885	0.229801	0.456289	0.34076
BET1	BET1 homolog	-0.0855805	0.730466	0.863225	0.0638761
ZBTB7B	Zinc finger and BTB domain-containing protein 7B	0.233131	0.473565	0.684357	0.164718
POLR1C	DNA-directed RNA polymerases I and III subunit RPAC1	0.169263	0.040897	0.165365	0.781557
PLSCR1	Phospholipid scramblase 1	-0.233237	0.124881	0.319362	0.495717
PGRMC2	Membrane-associated progesterone receptor component 2	0.0849251	0.419215	0.641533	0.192781
CETN3	Centrin-3	0.176138	0.461527	0.676392	0.169802
PFDN6	Prefoldin subunit 6	-0.098696	0.288185	0.527072	0.27813
WDR46	WD repeat-containing protein 46	0.393373	0.210237	0.43348	0.363031
GNPAT	Dihydroxyacetone phosphate acyltransferase	-0.00875906	0.905016	0.955045	0.0199761
LAMA5	Laminin subunit alpha-5	0.785516	0.0177875	0.0975451	1.01079
ZNF185	Zinc finger protein 185	0.556021	0.0125531	0.0769367	1.11387
CASC3	Protein CASC3	-0.137388	0.197969	0.420249	0.376494
NDUFA1	NADH dehydrogenase [ubiquinone] 1 alpha subcomplex subunit 1	0.238825	0.170106	0.384061	0.4156
ACOX3	Peroxisomal acyl-coenzyme A oxidase 3	0.0449312	0.737453	0.865077	0.0629454
RER1	Protein RER1	0.307813	0.00737873	0.0555597	1.25524
SURF4	Surfeit locus protein 4	0.0114482	0.941801	0.970457	0.0130238
SPTLC1	Serine palmitoyltransferase 1	0.174094	0.299918	0.537908	0.269292
SPTLC2	Serine palmitoyltransferase 2	0.186502	0.0825133	0.251126	0.600109
OGT	UDP-N-acetylglucosamine--peptide N-acetylglucosaminyltransferase 110 kDa subunit	-0.55022	0.0103161	0.0682699	1.16577
PMM2	Phosphomannomutase 2	-0.152589	0.0113945	0.072363	1.14048
POLR3G	DNA-directed RNA polymerase III subunit RPC7	0.15579	0.251856	0.483888	0.315255
TM9SF1	Transmembrane 9 superfamily member 1	0.657643	0.0111844	0.0713979	1.14631
HMGB3	High mobility group protein B3	0.245226	0.0501187	0.187152	0.727806
GPR37	Prosaposin receptor GPR37	-0.20482	0.35405	0.588836	0.230005
PPM1G	Protein phosphatase 1G	0.0316186	0.687689	0.841222	0.0750895
INPPL1	Phosphatidylinositol 3,4,5-trisphosphate 5-phosphatase 2	0.102374	0.578331	0.766048	0.115744
EIF3D	Eukaryotic translation initiation factor 3 subunit D	-0.299695	0.303581	0.541032	0.266777
EIF3H	Eukaryotic translation initiation factor 3 subunit H	-0.064488	0.148959	0.354596	0.450267
HDAC3	Histone deacetylase 3	0.175402	0.127573	0.323742	0.489801
BCAT2	Branched-chain-amino-acid aminotransferase, mitochondrial	1.00826	0.000412399	0.00837718	2.0769
BIRC5	Baculoviral IAP repeat-containing protein 5	0.100811	0.673169	0.833208	0.0792468
IPO8	Importin-8	0.164139	0.281031	0.517729	0.285897
STX7	Syntaxin-7	-0.0326349	0.789595	0.899337	0.0460776
SLC16A3	Monocarboxylate transporter 4	0.0112412	0.918496	0.96228	0.0166985
SLC31A1	High affinity copper uptake protein 1	-0.124059	0.466928	0.680798	0.166982
ABCC3	ATP-binding cassette sub-family C member 3	-0.679931	0.0563552	0.201593	0.695525
ABCC4	ATP-binding cassette sub-family C member 4	-0.134428	0.0916923	0.26666	0.574042
POLR1G	DNA-directed RNA polymerase I subunit RPA34	0.18782	0.139671	0.340237	0.468219
P4HA2	Prolyl 4-hydroxylase subunit alpha-2	0.498473	6.8664e-05	0.0029635	2.5282
YKT6	Synaptobrevin homolog YKT6	-0.139739	0.331464	0.568605	0.245189
NUP42	Nucleoporin NUP42	0.151149	0.638129	0.811421	0.0907538
ARPC5	Actin-related protein 2/3 complex subunit 5	-0.14197	0.121513	0.314393	0.502526
POLR2D	DNA-directed RNA polymerase II subunit RPB4	-0.157499	0.528231	0.727263	0.138308
CYP27B1	25-hydroxyvitamin D-1 alpha hydroxylase, mitochondrial	-0.271208	0.416126	0.638445	0.194876
PDPK1	3-phosphoinositide-dependent protein kinase 1	0.589043	6.05052e-05	0.00274582	2.56133
TAPBP	Tapasin	-0.00703516	0.936163	0.969499	0.0134526
RNF113A	E3 ubiquitin-protein ligase RNF113A	0.0564298	0.642895	0.813314	0.0897418
KCNN4	Intermediate conductance calcium-activated potassium channel protein 4	-0.0853183	0.541064	0.738108	0.13188
DHX15	ATP-dependent RNA helicase DHX15	-0.460933	0.000565657	0.0104762	1.9798
RNMT	mRNA cap guanine-N7 methyltransferase	0.0199732	0.751595	0.873632	0.0586717
ZZEF1	Zinc finger ZZ-type and EF-hand domain-containing protein 1	0.0806977	0.479577	0.689471	0.161484
TTI1	TELO2-interacting protein 1 homolog	-0.186168	0.76448	0.882582	0.0542448
PLXNB1	Plexin-B1	-0.0951193	0.519574	0.719169	0.143169
PJA2	E3 ubiquitin-protein ligase Praja-2	-0.179446	0.233693	0.461651	0.335686
CYB5B	Cytochrome b5 type B	0.00760668	0.962906	0.982032	0.00787418
PRPF4	U4/U6 small nuclear ribonucleoprotein Prp4	0.219616	0.164016	0.375489	0.425403
PHGDH	D-3-phosphoglycerate dehydrogenase	-0.258167	0.00123771	0.0174688	1.75774
NDUFS4	NADH dehydrogenase [ubiquinone] iron-sulfur protein 4, mitochondrial	-0.137241	0.112507	0.299281	0.523921
DYNC1LI2	Cytoplasmic dynein 1 light intermediate chain 2	-0.308781	0.000846083	0.0136728	1.86414
PSMD3	26S proteasome non-ATPase regulatory subunit 3	-0.160898	0.0537087	0.19601	0.707721
RBFOX2	RNA binding protein fox-1 homolog 2	-0.0480304	0.680561	0.837792	0.0768639
PAPSS1	Bifunctional 3'-phosphoadenosine 5'-phosphosulfate synthase 1	-0.391574	0.00398956	0.0364993	1.43772
ZW10	Centromere/kinetochore protein zw10 homolog	-0.218918	0.415422	0.638073	0.19513
SART1	U4/U6.U5 tri-snRNP-associated protein 1	0.246405	0.0089817	0.0625858	1.20352
GPAA1	Glycosylphosphatidylinositol anchor attachment 1 protein	-0.0437212	0.608033	0.788991	0.102928
DAPK3	Death-associated protein kinase 3	1.80066	0.000474274	0.00925471	2.03364
TGFB1I1	Transforming growth factor beta-1-induced transcript 1 protein	-0.0237702	0.811329	0.912424	0.0398032
ZBTB43	Zinc finger and BTB domain-containing protein 43	-0.378679	0.110928	0.297164	0.527004
CTIF	CBP80/20-dependent translation initiation factor	-0.160813	0.248666	0.479772	0.318965
ATMIN	ATM interactor	0.175757	0.295262	0.532741	0.273484
PPIP5K2	Inositol hexakisphosphate and diphosphoinositol-pentakisphosphate kinase 2	-1.07612	0.000213064	0.00571669	2.24286
EEF1E1	Eukaryotic translation elongation factor 1 epsilon-1	-0.314781	0.0336368	0.146555	0.833999
RIPK2	Receptor-interacting serine/threonine-protein kinase 2	0.353195	0.0454873	0.176727	0.752698
WDR62	WD repeat-containing protein 62	-0.0766708	0.907385	0.956155	0.0194717
HNRNPR	Heterogeneous nuclear ribonucleoprotein R	0.169415	0.37232	0.60543	0.217936
PRPF3	U4/U6 small nuclear ribonucleoprotein Prp3	-0.159499	0.560786	0.754812	0.122161
TXNL1	Thioredoxin-like protein 1	0.231035	0.0618834	0.211948	0.673771
TPD52L2	Tumor protein D54	-0.0935819	0.118926	0.309716	0.509036
EMC8	ER membrane protein complex subunit 8	0.186891	0.227958	0.454662	0.342311
ERI3	ERI1 exoribonuclease 3	-0.0169026	0.848524	0.927645	0.0326182
FIBP	Acidic fibroblast growth factor intracellular-binding protein	-0.0917729	0.669332	0.830481	0.0806705
EIF4G3	Eukaryotic translation initiation factor 4 gamma 3	0.38494	0.158849	0.368996	0.432979
PPIH	Peptidyl-prolyl cis-trans isomerase H	0.0803021	0.385231	0.616954	0.209747
MBTPS2	Membrane-bound transcription factor site-2 protease	0.137408	0.395864	0.624038	0.204789
HTRA2	Serine protease HTRA2, mitochondrial	0.157463	0.385234	0.616954	0.209747
OIP5	Protein Mis18-beta	-0.342798	0.316101	0.55372	0.25671
AKR7A2	Aflatoxin B1 aldehyde reductase member 2	-0.146209	0.0432182	0.172097	0.764226
EPB41L2	Band 4.1-like protein 2	-0.207049	0.00693735	0.0531571	1.27444
TGOLN2	Trans-Golgi network integral membrane protein 2	0.141538	0.399985	0.627585	0.202328
LAMTOR5	Ragulator complex protein LAMTOR5	-0.0878531	0.51043	0.712474	0.147231
B4GAT1	Beta-1,4-glucuronyltransferase 1	1.34083	0.0437473	0.173077	0.76176
MED7	Mediator of RNA polymerase II transcription subunit 7	-0.113332	0.682268	0.839026	0.0762244
WIPF1	WAS/WASL-interacting protein family member 1	0.0512301	0.30296	0.540934	0.266856
SGCE	Epsilon-sarcoglycan	-0.0768005	0.714679	0.855431	0.0678148
CA12	Carbonic anhydrase 12	-0.341647	0.20067	0.422098	0.374587
DENR	Density-regulated protein	-0.120228	0.00019936	0.00552325	2.25781
XPOT	Exportin-T	0.0726469	0.48892	0.695156	0.157918
DNPH1	2'-deoxynucleoside 5'-phosphate N-hydrolase 1	0.163225	0.109839	0.296116	0.528538
TIMM44	Mitochondrial import inner membrane translocase subunit TIM44	-0.424384	0.00534733	0.0445178	1.35147
TRAPPC3	Trafficking protein particle complex subunit 3	0.0831504	0.330897	0.568452	0.245306
CHMP2A	Charged multivesicular body protein 2a	-0.201758	0.027083	0.126614	0.897518
PLRG1	Pleiotropic regulator 1	0.124273	0.634722	0.808366	0.092392
RGS10	Regulator of G-protein signaling 10	-0.08292	0.647903	0.816094	0.0882599
ZNF207	BUB3-interacting and GLEBS motif-containing protein ZNF207	0.155516	0.167347	0.379558	0.420722
NDUFB5	NADH dehydrogenase [ubiquinone] 1 beta subcomplex subunit 5, mitochondrial	0.0452681	0.727242	0.862065	0.0644601
NDUFB3	NADH dehydrogenase [ubiquinone] 1 beta subcomplex subunit 3	0.0431908	0.496069	0.700637	0.154507
NDUFC1	NADH dehydrogenase [ubiquinone] 1 subunit C1, mitochondrial	0.0814721	0.555476	0.749528	0.125212
NDUFA2	NADH dehydrogenase [ubiquinone] 1 alpha subcomplex subunit 2	0.17388	0.334178	0.570959	0.243395
GET3	ATPase GET3	-0.726051	0.00134564	0.0185096	1.7326
BUB3	Mitotic checkpoint protein BUB3	0.0498236	0.684648	0.839564	0.0759463
PLPP2	Phospholipid phosphatase 2	1.49652	0.12288	0.316417	0.49974
ACTN4	Alpha-actinin-4	-0.0861969	0.369426	0.603815	0.219096
GSTZ1	Maleylacetoacetate isomerase	-0.300696	0.0139225	0.0829224	1.08133
BUD23	Probable 18S rRNA (guanine-N(7))-methyltransferase	0.0614796	0.0946739	0.271772	0.565795
TRIAP1	TP53-regulated inhibitor of apoptosis 1	0.179919	0.387032	0.616976	0.209731
GATC	Glutamyl-tRNA(Gln) amidotransferase subunit C, mitochondrial	-0.213285	0.108199	0.293769	0.531994
HTATSF1	HIV Tat-specific factor 1	0.0421934	0.696489	0.847108	0.0720613
KDELR3	ER lumen protein-retaining receptor 3	0.182741	0.59891	0.781233	0.10722
CYTH3	Cytohesin-3	-0.321782	0.186518	0.406476	0.390965
AP1G1	AP-1 complex subunit gamma-1	0.0805338	0.368785	0.603264	0.219493
STX6	Syntaxin-6	0.146093	0.163293	0.374643	0.426382
SYNGR2	Synaptogyrin-2	0.0135409	0.882601	0.941064	0.0263809
SGTA	Small glutamine-rich tetratricopeptide repeat-containing protein alpha	0.182639	0.0100821	0.0673194	1.17186
ENSA	Alpha-endosulfine	0.0745989	0.382619	0.614253	0.211653
SLC25A20	Mitochondrial carnitine/acylcarnitine carrier protein	0.00868786	0.932778	0.967542	0.0143304
NARS1	Asparagine--tRNA ligase, cytoplasmic	-0.76799	0.000224537	0.00591745	2.22787
MYO1B	Unconventional myosin-Ib	0.286001	0.0922458	0.267595	0.572523
SSNA1	Sjoegren syndrome nuclear autoantigen 1	0.0751941	0.468777	0.682315	0.166015
SLC25A17	Peroxisomal membrane protein PMP34	0.390723	0.026451	0.125133	0.902629
NUDT21	Cleavage and polyadenylation specificity factor subunit 5	0.0606282	0.330166	0.567851	0.245766
LANCL1	Glutathione S-transferase LANCL1	-0.141676	0.201176	0.422796	0.373869
STRN	Striatin	0.259441	0.166148	0.3777	0.422853
RRP9	U3 small nucleolar RNA-interacting protein 2	0.453236	0.00799379	0.0584184	1.23345
SCO2	Protein SCO2 homolog, mitochondrial	0.761037	0.0859823	0.256678	0.590612
AKAP8	A-kinase anchor protein 8	-0.129347	0.174377	0.390446	0.408439
SLC37A4	Glucose-6-phosphate exchanger SLC37A4	0.18759	0.0525566	0.193465	0.713397
ZBTB14	Zinc finger and BTB domain-containing protein 14	0.367655	0.0474288	0.181822	0.740354
IDH3B	Isocitrate dehydrogenase [NAD] subunit beta, mitochondrial	-0.00261793	0.958142	0.980236	0.00866943
NRDC	Nardilysin	-0.168145	0.00334154	0.0324569	1.48869
CALU	Calumenin	-0.0354839	0.547819	0.742898	0.129071
EDIL3	EGF-like repeat and discoidin I-like domain-containing protein 3	0.0477496	0.300886	0.53897	0.268435
ATP9B	Probable phospholipid-transporting ATPase IIB	0.043008	0.668443	0.830292	0.0807694
AHCYL1	S-adenosylhomocysteine hydrolase-like protein 1	-0.297306	0.01438	0.0847151	1.07204
NDUFS5	NADH dehydrogenase [ubiquinone] iron-sulfur protein 5	0.123971	0.330496	0.567927	0.245708
PDE6D	Retinal rod rhodopsin-sensitive cGMP 3',5'-cyclic phosphodiesterase subunit delta	-0.369807	0.00982054	0.0666186	1.1764
ORC4	Origin recognition complex subunit 4	-1.28763	0.00465983	0.0405044	1.3925
MFSD11	UNC93-like protein MFSD11	-0.259235	0.0634356	0.214794	0.667978
RAD21	Double-strand-break repair protein rad21 homolog	0.00678925	0.897265	0.950064	0.0222471
AKR1B10	Aldo-keto reductase family 1 member B10	-0.170462	0.0189444	0.100474	0.997945
TIMM8A	Mitochondrial import inner membrane translocase subunit Tim8 A	-0.176511	0.0438214	0.173077	0.76176
DHX16	Pre-mRNA-splicing factor ATP-dependent RNA helicase DHX16	-0.58476	0.00291921	0.0301516	1.52069
ZNRD2	Protein ZNRD2	0.23991	0.0175473	0.0967703	1.01426
BNIP3L	BCL2/adenovirus E1B 19 kDa protein-interacting protein 3-like	0.477876	0.0145106	0.0851476	1.06983
SH3BP5	SH3 domain-binding protein 5	-0.453539	0.0946822	0.271772	0.565795
MED14	Mediator of RNA polymerase II transcription subunit 14	-0.039425	0.928462	0.965305	0.0153353
PCDH7	Protocadherin-7	0.372339	0.121499	0.314393	0.502526
PRPSAP2	Phosphoribosyl pyrophosphate synthase-associated protein 2	0.0117806	0.854492	0.92972	0.0316479
SMARCA5	SWI/SNF-related matrix-associated actin-dependent regulator of chromatin subfamily A member 5	0.145468	0.780392	0.892648	0.0493199
SPAG9	C-Jun-amino-terminal kinase-interacting protein 4	0.0533459	0.224728	0.451579	0.345267
AQR	RNA helicase aquarius	-0.266253	0.124559	0.319082	0.496098
OPA1	Dynamin-like 120 kDa protein, mitochondrial	-0.337611	0.0387375	0.159891	0.796175
KIF1B	Kinesin-like protein KIF1B	-0.680413	0.00632273	0.0500774	1.30036
MARCHF6	E3 ubiquitin-protein ligase MARCHF6	-0.265168	0.537322	0.734685	0.133899
KDM1A	Lysine-specific histone demethylase 1A	-0.218426	0.290151	0.528256	0.277156
TBC1D4	TBC1 domain family member 4	-0.0660859	0.528895	0.72801	0.137863
FZD6	Frizzled-6	0.295998	0.626832	0.803402	0.095067
NME2P1	Putative nucleoside diphosphate kinase	0.428426	0.124673	0.319103	0.496068
FADS1	Acyl-CoA (8-3)-desaturase	0.212674	0.0322806	0.142703	0.845568
PPL	Periplakin	0.975302	0.0362535	0.153248	0.814606
GSDME	Gasdermin-E	0.00187256	0.979795	0.990101	0.00432038
MAN1A2	Mannosyl-oligosaccharide 1,2-alpha-mannosidase IB	0.0595583	0.499889	0.703379	0.15281
ACSL4	Long-chain-fatty-acid--CoA ligase 4	-0.716269	0.000891863	0.0140836	1.85129
SNX3	Sorting nexin-3	-0.00191298	0.963247	0.982212	0.00779495
STX10	Syntaxin-10	0.0113782	0.938353	0.969499	0.0134526
OGA	Protein O-GlcNAcase	-0.0186318	0.757904	0.877994	0.0565084
ADCY9	Adenylate cyclase type 9	-0.642903	0.00481942	0.0414804	1.38216
SORBS3	Vinexin	-0.23798	0.0269241	0.126368	0.898362
SYNCRIP	Heterogeneous nuclear ribonucleoprotein Q	0.077915	0.322414	0.559527	0.252179
CDC40	Pre-mRNA-processing factor 17	0.0825454	0.524525	0.723599	0.140502
RANBP6	Ran-binding protein 6	0.50235	0.131083	0.328386	0.483616
NEMF	Ribosome quality control complex subunit NEMF	-0.320513	0.145777	0.348695	0.457555
GMDS	GDP-mannose 4,6 dehydratase	-0.529015	0.00116391	0.016908	1.77191
NMT2	Glycylpeptide N-tetradecanoyltransferase 2	-0.140465	0.0223612	0.111079	0.954369
CCNT1	Cyclin-T1	-0.143702	0.494754	0.699111	0.155454
BUB1B	Mitotic checkpoint serine/threonine-protein kinase BUB1 beta	0.00731598	0.972893	0.986642	0.00584041
PLOD3	Multifunctional procollagen lysine hydroxylase and glycosyltransferase LH3	0.478794	0.00020798	0.00565628	2.24747
EIF4E2	Eukaryotic translation initiation factor 4E type 2	0.165912	0.268502	0.504479	0.297157
DIAPH1	Protein diaphanous homolog 1	0.0850994	0.307846	0.544882	0.263697
SELENOF	Selenoprotein F	0.28396	0.129543	0.32604	0.486729
TSPAN3	Tetraspanin-3	0.43288	0.192347	0.412093	0.385005
EXOC3	Exocyst complex component 3	-0.20999	0.411196	0.635923	0.196595
PLIN3	Perilipin-3	-0.124864	0.0026813	0.0286172	1.54337
SLC16A7	Monocarboxylate transporter 2	-0.179702	0.0902451	0.26348	0.579252
RAD1	Cell cycle checkpoint protein RAD1	-0.120861	0.0791237	0.245697	0.6096
PRMT3	Protein arginine N-methyltransferase 3	-0.225582	0.00449098	0.0393357	1.40521
KPNA6	Importin subunit alpha-7	0.0488282	0.748085	0.87152	0.0597225
UGDH	UDP-glucose 6-dehydrogenase	-0.453336	0.00224564	0.0254581	1.59417
CTNND1	Catenin delta-1	0.0115016	0.860329	0.931481	0.0308259
ICMT	Protein-S-isoprenylcysteine O-methyltransferase	0.190512	0.358898	0.59261	0.227231
EIF1B	Eukaryotic translation initiation factor 1b	0.129629	0.051821	0.19221	0.716224
SNX2	Sorting nexin-2	-0.325898	0.00428044	0.0383373	1.41638
DPM1	Dolichol-phosphate mannosyltransferase subunit 1	-0.179866	0.054741	0.198351	0.702565
USO1	General vesicular transport factor p115	0.0840498	0.0152452	0.0876827	1.05709
SLC19A2	Thiamine transporter 1	-0.184936	0.294958	0.532586	0.27361
TOM1	Target of Myb protein 1	0.218268	0.123286	0.316642	0.499431
PFKFB2	6-phosphofructo-2-kinase/fructose-2,6-bisphosphatase 2	-0.56884	9.61572e-05	0.00362476	2.44072
CCDC22	Coiled-coil domain-containing protein 22	0.0777893	0.412724	0.636912	0.195921
PQBP1	Polyglutamine-binding protein 1	0.0983621	0.104538	0.287721	0.541029
TIMM17B	Mitochondrial import inner membrane translocase subunit Tim17-B	0.0926207	0.483224	0.691345	0.160305
PRAF2	PRA1 family protein 2	-0.212865	0.208342	0.431563	0.364955
DKC1	H/ACA ribonucleoprotein complex subunit DKC1	0.563073	5.27723e-05	0.00263792	2.57874
EIF5B	Eukaryotic translation initiation factor 5B	-0.0170108	0.832516	0.92182	0.0353541
EDF1	Endothelial differentiation-related factor 1	-0.0330155	0.711484	0.854059	0.0685119
DNAJA2	DnaJ homolog subfamily A member 2	0.0401426	0.738338	0.865487	0.0627393
BRD4	Bromodomain-containing protein 4	-0.130004	0.379695	0.612364	0.21299
CUTA	Protein CutA	-0.272256	0.0709341	0.22961	0.639008
SMPD2	Sphingomyelin phosphodiesterase 2	-0.16358	0.383116	0.614719	0.211323
TBL1X	F-box-like/WD repeat-containing protein TBL1X	0.136671	0.216626	0.442154	0.354427
HUS1	Checkpoint protein HUS1	0.0343727	0.614206	0.793882	0.100244
PFDN1	Prefoldin subunit 1	0.0791019	0.339283	0.576201	0.239426
PPP1R11	E3 ubiquitin-protein ligase PPP1R11	0.164124	0.153037	0.360584	0.442994
CTNS	Cystinosin	0.500812	0.0451186	0.175747	0.755113
NOL3	Nucleolar protein 3	0.0263217	0.721095	0.859313	0.0658488
ABCB7	Iron-sulfur clusters transporter ABCB7, mitochondrial	-0.311437	0.0169286	0.0942308	1.02581
MITF	Microphthalmia-associated transcription factor	-0.559526	0.0619937	0.212147	0.673363
SRGAP2	SLIT-ROBO Rho GTPase-activating protein 2	-0.214207	0.164897	0.376293	0.424474
NOS1AP	Carboxyl-terminal PDZ ligand of neuronal nitric oxide synthase protein	-0.359065	0.159071	0.369223	0.432711
IGSF3	Immunoglobulin superfamily member 3	-0.0550273	0.710422	0.854059	0.0685119
FAM20B	Glycosaminoglycan xylosylkinase	0.168736	0.394882	0.623354	0.205265
EFCAB14	EF-hand calcium-binding domain-containing protein 14	-0.255935	0.49674	0.701253	0.154125
WDR1	WD repeat-containing protein 1	-0.330424	0.00312342	0.0311609	1.50639
ATP9A	Probable phospholipid-transporting ATPase IIA	-0.268148	0.00684092	0.0527096	1.27811
ROCK2	Rho-associated protein kinase 2	0.349073	0.000155558	0.00485175	2.3141
CLASP2	CLIP-associating protein 2	-0.422468	0.0327101	0.144099	0.84134
COBL	Protein cordon-bleu	0.188316	0.175016	0.390997	0.407827
CPNE3	Copine-3	-0.322242	0.0116307	0.0734599	1.13395
ATG13	Autophagy-related protein 13	-0.207641	0.0613329	0.210911	0.6759
ZC3H11A	Zinc finger CCCH domain-containing protein 11A	-0.521172	0.124611	0.319082	0.496098
CLUH	Clustered mitochondria protein homolog	-0.240186	0.0022082	0.0252438	1.59784
TSC22D2	TSC22 domain family protein 2	-0.0116444	0.965205	0.983236	0.00734236
DNAJC13	DnaJ homolog subfamily C member 13	0.930311	5.10206e-05	0.00263792	2.57874
PHACTR2	Phosphatase and actin regulator 2	-0.0984071	0.46903	0.682351	0.165992
PPP6R2	Serine/threonine-protein phosphatase 6 regulatory subunit 2	-0.433416	0.0313555	0.139829	0.854402
CNOT3	CCR4-NOT transcription complex subunit 3	-0.123644	0.114344	0.302411	0.519402
ANKRD17	Ankyrin repeat domain-containing protein 17	0.192609	0.282052	0.518809	0.284993
DNAJB6	DnaJ homolog subfamily B member 6	0.267449	0.362635	0.596825	0.224153
LRP5	Low-density lipoprotein receptor-related protein 5	-0.56044	0.0027834	0.0291575	1.53525
COQ9	Ubiquinone biosynthesis protein COQ9, mitochondrial	-0.0502293	0.713816	0.855258	0.0679027
GGCT	Gamma-glutamylcyclotransferase	-0.0562002	0.675053	0.834498	0.0785746
NDUFS7	NADH dehydrogenase [ubiquinone] iron-sulfur protein 7, mitochondrial	-0.0353064	0.632751	0.807418	0.0929017
RTN2	Reticulon-2	0.326669	0.217895	0.4436	0.353008
NDUFS2	NADH dehydrogenase [ubiquinone] iron-sulfur protein 2, mitochondrial	0.063031	0.298347	0.536359	0.270544
ZPR1	Zinc finger protein ZPR1	-0.12213	0.0365628	0.15433	0.811551
NIPSNAP2	Protein NipSnap homolog 2	-0.614204	0.00304383	0.0307415	1.51227
HMMR	Hyaluronan mediated motility receptor	-0.573278	0.159498	0.369783	0.432053
PDCD6	Programmed cell death protein 6	0.135638	0.143279	0.34526	0.461854
TBCA	Tubulin-specific chaperone A	0.0992303	0.227342	0.454007	0.342937
ATP6V1G1	V-type proton ATPase subunit G 1	0.150182	0.196574	0.41844	0.378367
VPS4B	Vacuolar protein sorting-associated protein 4B	-0.985869	4.74082e-05	0.00249879	2.60227
MPDU1	Mannose-P-dolichol utilization defect 1 protein	0.0634633	0.389554	0.61898	0.208323
MACROH2A1	Core histone macro-H2A.1	0.731112	4.1255e-05	0.00231952	2.6346
SH3BGRL	SH3 domain-binding glutamic acid-rich-like protein	-0.15239	0.166507	0.378374	0.422079
FLNB	Filamin-B	0.0417988	0.419174	0.641533	0.192781
NCOR1	Nuclear receptor corepressor 1	0.102861	0.682955	0.839217	0.076126
[truncated: 5,476 more rows]

## Sheet: Figure2D
PG.Genes	Fold Change (log2)	p-value	-log10(p-value)
[truncated: 21 more rows]

[truncated: 20 more sheets: Figure2E_1%DDM, Figure2E_0.6%DDM, Figure2E_0.2%DDM, Figure3A800cells, Figure3A200cells, Figure3B, Figure3C, Figure3E1uM, Figure3E5uM, Figure4A, Figure4C8E5, Figure4C6E5, Figure4C4E5, Figure4C2E5, Figure5A, Figure5B, Figure5D, Figure6A, Figure6B, Figure6C]
